# Supplementary material for: Distinct role of 5′UTR sequences in dendritic trafficking of BDNF mRNA: additional mechanisms for the BDNF splice variants spatial code
Source: Mol Brain. 2021 Jan 12;14:10. doi: 10.1186/s13041-020-00680-8 (PMC7805101; doi:10.1186/s13041-020-00680-8)
Supplement: Supplementary file 1 — Additional file 1. Row data of the densitometric analysis of the in situ hybridization for the different 5′UTR BDNF exons. [file 13041_2020_680_MOESM1_ESM.xlsx]

## Sheet: Foglio1
	micron	GRAY VALUE (A.U.) of transfected neurons analyzed
exon 1 ctrl	0-10	200.995	122.04	189.886	170.891	147.745	109.069	96.8059	186.66	212.182	120.418	170.208	99.3846	79.8571	166.811	44.9092	172.204	181.647	202.998	95.7017	132.873	112.658	170.479	76.0291	141.886	141.114	121.575	164.816	57.1798	130.311	76.3426	124.484	136.397	84.8842	56.1116	114.096	112.167	56.6848	121.557	55.4341	94.0512	85.5446	153.013	130.274	119.722	49.2431	75.7157	123.873	193.301
	10-20	106.924	76.8735	75.8051	137.868	119.833	55.1157	75.7692	111.866	109.511	70.4697	85.1632	65.4113	21.1474	52.8045	15.5926	129.541	76.6556	152.793	38.0913	54.8897	64.0026	117.704	24.1595	122.474	70.2995	59.1823	18.9253	42.0735	30.9168	69.1145	128.966	71.8158	37.3569	85.109	60.7563	74.4356	40.15	12.9127	16.6357	46.1885	42.6286	59.3509	70.9924	49.5469	26.6189	46.9854	66.677	140.502
	20-30	46.7184	72.4852	39.9169	70.0684	46.6098	33.8571	94.5219	69.7639	29.6912	52.512	27.7222	23.2275	6.60789	63.45	4.80802	96.1741	45.3112	79.4511	28.609	32.8872	78.9398	83.3485	8.76327	47.347	46.5599	42.5437	49.277	19.0607	-2.11069	86.8906	6.24883	27.5774	4.0363	12.6483	51.849	92.2955	20.2216	10.7435	23.3759	26.704	17.3345	49.3847	18.6911	48.5027	39.3732	29.1615	24.4373	93.9289
	30-40	37.3109	26.7978	9.33642	41.2823	26.5323	20.5409	82.5268	42.7105	15.2673	45.4537	7.29628	22.1673	6.0832	52.4242	-1.98561	26.8368	58.7341	67.2254	15.9939	63.4796	38.4873	28.9031	4.89488	77.3355	43.0402	25.8859	14.5105	45.5527	-3.46494	69.9722	-9.01663	16.1795	6.4652	-12.7277	-8.32672	51.945	-4.29889	11.4567	23.8114	-8.68703	44.2903	13.1258	35.1121	53.924	11.0295	34.367	9.08026	87.358
	40-50	47.5819	10.6236	0.28774	73.7998	28.1942	5.17746	6.24358	39.5048	3.41961	42.9561	2.28476	12.5296	1.89199	47.8013	-8.00165	16.4087	23.5172	54.9967	8.08431	58.4489	40.3002	3.02832	3.96825	12.4804	37.5959	28.9188	-3.74572	106.347	-4.54444	26.0445	-3.96013	8.7271	-1.68221	-9.94778	-4.61934	40.4373	-12.1068	1.75701	40.5154	-21.0832	25.9835	21.5029	-6.34419	31.4823	24.4083	31.5314	17.5461	80.7473
	50-60	54.2079	2.75337	15.025	19.0446	23.9339	7.08174	3.53974	14.6362	5.49301	26.8044	8.87997	5.16458	-8.00961	58.4046	-6.77762	5.01843	8.20213	40.5968	5.08405	17.569	26.0296	0.948425	3.857	4.21661	5.11986	11.1347	1.3776	17.2103	-5.7537	-6.40509	12.807	1.67118	0.0974369	-5.79659	-15.2332	17.0219	-13.9492	1.60743	38.8645	-15.8693	-0.571246	13.1634	-14.6241	7.30418	20.8844	19.4493	0.306191	115.761
	60-70	58.7759	-2.35128	17.4034	21.5725	12.8547	9.71109	12.8078	8.21658	-4.77644	16.2632	5.46458	3.48987	-12.1027	43.8806	-8.46326	25.0142	18.1732	35.2853	9.73789	41.7553	34.7444	7.37103	1.69936	6.45488	5.55932	1.87489	-2.6579	2.1762	0.873264	-4.54464	21.7564	2.47626		-18.5016	-7.71167	5.72316	-14.7755	4.6919	0.46371	0.286488	2.40288	10.4543	-9.83531		2.22223	7.33765	-5.59986	23.5279
	70-80	32.3558	-2.51818	2.2423	11.7853	3.42555	5.54133	5.1604	6.726	-4.08589	7.88059	-11.1376	4.57253	-16.5213	22.8069	-12.1094	2.67689	-0.398982	25.8918	2.0907	25.9506	30.0633	3.12005		6.35936				4.74772	3.0208		5.78757	2.9094		0.192011	-10.191	22.2097	-13.4085	1.68203	-2.9471	0.738659	4.48832	1.69021			6.75081	6.23948	-3.85463
	80-90	22.6182	-0.457756	-1.18665	14.5859	1.63928	0.755222	0.988881	6.02231	-2.96131	-0.872323	-12.1631	0.391805	-13.8978	29.4514	-8.61753	2.76441	-0.147163	11.1643	2.97932	12.2029	17.3634	-1.64216		-5.52592				-2.62142	1.05767		0.395168	-0.0602709		18.3583	-7.80538	51.4649	-9.20988	-0.720126	-1.39211		1.16291				0.303159		2.88428
	90-100	4.12079	-0.830368		8.80729	-0.641206		0.248084	0.58864	-1.58892	0.41851	-8.80915	0.925941	-8.16109	33.3068	-5.59699			22.7949		6.60233	3.19399	0.0926442		-2.73397				-6.82885	4.51533					-2.16743	-5.67138	-1.00378					5.88366				-0.282056		6.34492
exon 1 kcl	0-10	36.9544	60.0119	116.737	42.0501	151.075	113.295	193.87	113.151	59.798	181.164	177.846	117.23	169.409	166.309	34.5011	126.538	114.833	87.365	78.9683	216.418	157.825	69.059	99.7732	112.994	88.8621	17.1665	156.907	168.579	77.711	173.66	199.041	137.068	152.232	117.15	147.856	93.0911	124.988	181.321	83.6988	198.87	117.513	184.44
	10-20	12.5564	116.017	33.662	15.0607	78.0293	54.2966	117.831	73.1876	39.5587	117.427	124.085	20.7541	138.085	78.0081	35.7741	66.4874	70.378	78.0253	20.2831	170.789	68.2475	40.2217	64.3783	50.6491	35.7272	65.9971	67.9004	70.4152	48.1767	113.206	148.553	16.3694	47.9152	68.1017	75.0671	58.9909	55.1689	129.548	62.417	188.835	65.4352	151.019
	20-30	21.9325	131.243	43.8221	6.29333	62.6589	24.8902	51.5834	14.1245	20.6827	34.0321	125.225	6.16022	101.646	32.1271	13.8264	120.596	64.2755	83.9264	13.3835	58.1038	2.96303	48.0955	63.6248	8.80715	21.4308	38.8731	46.111	48.8716	25.0491	98.4223	104.064	25.2707	33.8266	43.3977	43.7722	4.91971	49.4036	79.1622	8.80882	182.13	24.8585	171.603
	30-40	19.2835	63.1344	55.5583	4.26687	33.5495	16.6778	49.2504	-4.49934	11.9988	25.5063	102.431	2.09076	159.705	17.1881	14.1851	103.489	24.5597	34.2334	6.84232	64.7022	2.69388	18.2724	52.5039	22.2284	8.36637	24.4483	46.0456	20.7028	17.7669	91.2597	65.9015	-7.06432	6.01487	26.5101	57.6974	-1.96131	81.8921	34.2454	12.9749	137.878	20.2138	182.988
	40-50	20.4117	67.9425	32.1618	2.54731	4.32818	35.4894	47.3884	-7.43622	7.11117	2.03699	49.7655	0.789832	150.484	9.18733	3.96338	58.0025	35.897	35.8643	5.36729	35.5632	2.58211	0.642353	33.9055	9.96322	28.5244	10.6933	95.1094	39.1922	13.2753	54.4637	19.0603	-7.07922	-2.11835	9.26375	20.2807	-4.87645	57.552	25.3234	2.6884	83.1417	57.5276	149.735
	50-60	18.5165	59.2272	29.9299	-0.0104048	1.67762	12.2569	-2.37788	-9.63242	0.462201	3.12847	39.5494	-1.00872	78.3591	5.16303	-0.0126929	7.12611	18.3531	20.6481	1.92805	37.7178	1.2631	-0.920365	90.5716	8.73745	4.27979	10.6319	63.6784	7.0873	0.926608	28.4919	67.3328	-1.20101	1.30866	8.13852	24.5034	-4.50227	2.04306	0.77419	33.6794	66.9646	-0.562551	66.7139
	60-70	12.9144	27.3422	-0.722545		-0.788581	-2.61818		-0.216339		2.97881	7.31224	1.67921	13.8835	11.8066		6.06079	-10.2471	18.472	3.27529	6.25462	0.210958	-0.404097	13.1791	1.63711	9.15941	10.4243	44.0256	5.94144	9.34397	-3.38594	7.84655	-1.09325	0.226002	4.10062	39.7342	-5.31414	0.269763	1.59136	23.0651	28.998	-3.15878	63.5913
	70-80	16.6308	32.854	9.54188			-6.27641		-11.2548		0.609372	-0.272085	-1.70585	0.769198	-2.16852		3.47302	-6.23496	18.6679	0.0957619	4.34529	1.94203		16.4254	#DIV/0!	1.54583	4.9451		3.77427	-1.71256	-0.206956	4.74881	7.63637		1.49278	-0.745333	0.39629			23.0845	25.2634	-0.440102	74.2487
	80-90	10.866	0.542051	11.5931					-7.52876		0.158658				0.590842			-8.58713	6.45893	0.107842	2.88526	-0.313728		33.3727		0.0305248	5.14963			-1.18821		1.34154			2.48154	0.533889				13.54	25.5813	0.427783	51.348
	90-100	2.66066		30.0291					-10.5831									-6.98543	0.165191		-1.86443	1.14152		66.515						1.82108		-0.589463			1.74312					-0.403933	2.53761	11.9758	53.9326
exon 2a ctrl	0-10	178.033	204.52	187.652	220.159	203.503	194.597	186.97	209.782	173.229	179.962	222.056	204.731	159.219	93.8383	56.1414	152.364	145.055	194.525	95.5592	53.5542	203.377	119.302	132.151	116.486	190.104	142.483	208.069	197.765	145.291	170.729	198.921	111.098	136.233	139.629	109.024	51.6772	119.523	199.536	100.076	137.221	93.5479	195.44	126.505	130.419	147.874	107.934	130.873	155.571
	10-20	114.109	166.503	185.408	211.076	108.731	99.2948	184.158	209.689	138.603	132.844	222.054	177.04	115.453	20.9307	13.0381	84.9657	146.992	169.894	74.6164	81.9801	137.817	64.8999	56.5665	73.058	120.19	49.9971	175.109	163.803	114.182	152.175	186.749	46.928	111.9	93.2874	88.4329	26.8219	60.438	194.308	98.8569	72.5978	75.9597	176.03	18.9797	109.271	110.983	94.8404	88.138	140.799
	20-30	88.6114	173.296	155.279	155.449	76.4078	75.7594	151.792	199.254	100.249	31.2129	222.029	133.106	64.8299	65.4154	5.96434	32.2211	130.56	186.29	75.5805	39.01	77.425	58.1326	31.7353	31.4468	23.4289	55.555	69.5991	184.643	65.3271	143.51	158.937	11.923	78.6994	57.3646	74.3722	60.0678	44.0838	184.44	51.2562	19.2981	16.1801	188.081	5.90906	111.718	60.9381	49.5909	106.335	118.969
	30-40	160.052	67.3812	82.5369	90.7378	49.903	8.29537	160.529	147.659	74.8099	26.6916	197.775	198.574	48.3902	77.7385	0.0374791	29.4318	75.4396	124.291	59.3494	4.14793	25.5277	24.4051	26.6738	41.6377	19.1605	62.7289	47.7696	75.4044	72.8997	123.32	162.086	19.0138	35.5751	62.7764	45.7013	63.4163	45.4602	124.024	85.1671	2.79404	3.19329	185.411	-2.38447	109.172	74.3047	36.4378	74.3478	58.8155
	40-50	124.633	9.45141	7.90169	103.626	45.5067	3.74108	140.86	50.5884	102.941	15.5203	80.9382	186.592	37.8495	29.8808	-0.226745	23.8966	47.3164	94.3406	67.8754	4.97744	0.712567	5.53709	6.06148	54.9988	30.0973	48.9153	72.7882	59.6017	70.8823	123.062	50.8169	4.31644	6.1177	10.3521	32.0633	25.7955	81.9747	81.0173	25.7281	4.77815	15.3797	160.31	-10.0917	78.8684	40.029	24.329	27.2531	32.6698
	50-60	2.60153	-1.47368	-28.091	82.7094	118.574	1.84941	150.452	62.0959	76.9202	5.8494	121.997	155.965	30.4939	50.0221		31.2024	42.4272	22.7246	53.7448	80.7444		5.94776	6.51589	29.882	38.4503	18.9001	76.5978	42.4112	68.5901	119.755	30.4525	11.0129		-2.79413	13.9014	23.3813	66.7711	117.221	32.9098	7.58693	19.9802	179.066	-9.95753	69.0236	32.9476	46.2584	11.4203	18.1752
	60-70	-13.429	13.4091	-19.3019	104.765	10.2766	-2.41631	122.977	74.5557	109.955	51.6045	137.251	70.7472	0.828759	56.6594		22.9809	24.343	21.4584	62.8111	6.03665		4.96233	-1.32965	13.8486	25.5267	0.519941	18.6091	29.516	54.863	70.6288	16.1337	15.3902		1.80958	15.4308	45.857	1.06438	130.084	41.028	1.75925	18.6246	134.746	-8.79575	74.2794	17.3253	53.1134	33.3149	7.84696
	70-80	-36.6285	12.9893	-16.9126	116.607	-11.0586	-2.04512	101.062	108.271	144.071	59.43	50.6237	34.926		26.0751		14.8932	16.8954	33.4033	38.8693			-1.57282	15.0608	-1.62013	2.50442	1.37551	15.5698	14.5952	49.5216	51.6643	2.22965	1.00349			10.4716	2.63776	-8.42944	100.539	39.7822	-0.0334791	0.0440527	160.641	-3.85871	30.6591	11.6375	-0.607921	19.5368	5.44392
	80-90	-26.3858	66.7084	-9.90992	44.0209		2.59564	89.5846	55.6432	88.3342	63.6658	50.8544	18.1097		45.6588		5.84159	1.65564	62.8294	46.3184			-1.17574	2.34564	4.70227		-0.0146652	7.80346	26.5517	45.6105	33.2867	2.96527	7.06746			-2.00471	0.983746	-12.8399	117.358	23.2167	-0.370007	0.525341	124.604	-3.18257	30.0485	8.46353	-4.23045	-5.21003	7.35949
	90-100	-3.50661	73.8174	61.1922	63.7882		2.50169	10.5528	31.3054	10.1734	59.7586	6.02565	18.8729		31.4046		-0.119629		37.6242	23.1174			0.420375	4.48358	0.246409			1.0175	29.7839	48.3162	63.2402	0.468547	23.3626			-4.95934	-0.61153	-15.2955	58.9809	4.26841		0.0352894	31.603	-5.80969	31.1533	30.8615	-3.67124	-2.53828	-1.04197
exon 2a kcl	0-10	222.643	193.846	158.612	210.364	212.639	135.157	110.488	85.1793	181.415	116.333	151.277	172.195	159.066	163.714	180.226	27.8839	175.325	155.123	178.378	79.65	70.0733	104.87	99.3917	83.7638	175.992	174.576	109.812	127.478	160.546	148.389	173.135	127.788	147.858	40.4601	98.4472	152.224	140.663	84.9039	114.272	173.958	131.239	152.377	211.899	170.921	110.509	82.1105	115.155	140.318
	10-20	170.817	175.081	144.185	178.161	189.829	28.5634	31.7373	43.8819	139.145	75.2047	127.216	134.293	16.2436	58.9666	73.5171	8.71038	103.322	86.5413	202.278	61.03	111.296	92.398	45.9922	50.1022	98.0212	94.0538	50.7627	51.1536	85.8824	93.7929	82.3395	118.689	111.397	75.2881	36.0515	133.383	114.381	91.9818	40.2541	40.3882	130.187	84.8741	211.329	125.856	124.975	38.5561	97.7392	65.96
	20-30	87.9276	150.182	94.1512	200.261	123.723	7.08674	3.12172	27.1677	104.737	66.6984	127.788	78.7008	-11.8357	47.7178	84.196	20.5472	11.5685	37.3837	162.258	21.5837	20.9489	53.949	58.8341	39.5907	99.7954	110.568	62.3612	55.9239	51.4892	22.7597	37.2562	60.5882	129.83	33.0711	30.0692	39.9786	53.3111	70.4852	15.2471	57.7724	129.353	73.6013	111.766	35.2387	83.8078	40.1406	108.858	96.8932
	30-40	49.9591	41.5231	91.2456	74.5977	195.416	22.89	33.2335	4.28586	79.8769	70.9182	88.7347	65.5154	-15.2671	17.2623	33.887	26.3544	15.7865	79.9273	81.7618	14.8286	39.8757	79.6447	9.68615	38.7743	65.4642	123.681	37.3987	31.9065	37.2348	42.8365	25.4855	51.5093	89.4072	108.105	11.4044	63.32	66.9639	41.5217	11.4222	27.2921	148.841	80.4952	90.4722	32.981	42.979	60.8529	114.202	39.839
	40-50	123.498	11.2829	-5.91945	36.853	197.74	30.5302	5.6976	9.796	73.4975	99.4627	75.5508	56.2682	-14.5756	13.2735	46.418	2.40999	25.9679	59.9784	33.871	8.98253	13.0841	15.4544	11.1226	30.55	68.5192	33.4797	38.7597	41.6694	29.1673	33.4008	14.3545	43.4559	40.1697	115.529	3.50931	18.8379	35.865	13.6439	3.55781	41.6087	160.242	53.5849	88.5965	8.91888	26.9417	23.2802	54.8248	49.4703
	50-60	140.031	5.54505	-10.9372	32.187	139.243	49.3733	-6.64517	6.89937	47.2687	23.182	100.446	103.938	-7.39409	5.58212	36.8062	-2.78361	29.9886	38.3859	17.4664	14.5254	13.7739	35.2903	14.4311	41.6041	34.957	20.6998	41.9823	14.6537	12.4912	31.6111	4.98764	49.5123	36.066	63.7584	5.12175	15.6687	28.7793	9.80746	11.7822	19.5814	133.622	7.29382	33.973	-0.716555	26.5422	52.6497	28.3337	19.3944
	60-70	46.3922	-1.67243	-13.4091	49.0999	98.9999	2.49545	-7.84815	-3.63213	18.1794	4.33429	3.97353	16.854	-13.7023	5.37803	0.761117	1.39552	13.0526	50.8078	21.2309	4.84728	9.93516	21.1575	4.1707	11.9014	23.8077	16.693	22.3788	13.7212	-10.898	53.2743	7.30693	32.2394	11.3397	-0.622664	3.47769	1.38644	45.0283	6.23717	0.164713	24.9214	116.957	-7.21234	19.2654	-2.41417	15.0275	26.1861	11.8747	18.5928
	70-80	30.9086	8.82552	62.8179	25.6018	87.8456		-4.16947	34.1259	35.3512	9.36659	#DIV/0!	2.52795	-9.28803		-1.97309	5.18747	-1.55879	23.7125	49.9589		13.0744	18.6083	12.635	29.6364	13.663	5.62128	48.5051	11.328	-12.3594	10.4741	0.931297	3.20508	0.0210526	-0.164694	1.76522		85.0332	2.54293		13.7885	84.1291	-5.91603	1.41163	-8.41407	31.2494	7.85524	15.1763
	80-90	10.7474	27.0738	0.689422	60.5797	6.54962		-17.3054	6.02527	18.1597	3.22434		2.36992	-8.85811		-0.896418	-12.0934	-9.98383	68.7596	0.139072		-2.90517	8.28593	18.6776	5.41155	6.66477	4.04339	114.331	5.39441	-11.3213	10.8507	5.98096	7.19391		-0.998215	5.20477		21.0506	0.595806		0.999901	58.7612	-8.45672	2.00352	-8.92739	27.7152	2.60308	9.17346
	90-100	0.217834	86.0837	-18.4845	41.9391	1.84193		-4.27545	-2.01593	5.21911	9.63332		0.934196	-8.09426			4.29751	-5.44886	28.9081	-1.79539		-2.8461	4.63355	14.4594	0.500841	-0.422462		70.6426	0.209112	-16.2468	7.82364	1.87197	1.51451		15.8847	0.88352		17.8371	-0.188092		16.1989	40.152	-4.17765	0.462674	-7.55274	17.691	0.948714	3.34584
exon 2b ctrl	0-10	178.844	175.252	204.359	162.674	202.751	209.964	166.448	98.3864	116.656	212.785	201.413	185.125	195.336	165.197	97.8262	142.089	195.228	42.9221	117.685	129.015	109.86	100.777	172.809	148.03	81.3849	170.775	204.065	172.007	167.269	181.246	153.323	169.44	153.572	182.167	193.227	181.247	187.056	59.4945	88.2691	65.9773	186.751	202.407	127.746	167.571	108.658	184.541	157.815	148.999
	10-20	125.071	123.752	204.415	162.423	94.0143	192.067	107.763	120.601	31.8953	155.632	126.599	138.546	144.086	102.484	47.8888	47.9657	94.1651	-1.84435	89.2952	130.414	33.707	80.888	120.408	90.281	70.6953	145.919	186.435	87.4155	105.413	145.316	120.927	89.7176	77.5696	120.752	193.864	83.5727	139.134	51.4173	64.2497	45.7339	173.248	185.651	100.316	156.939	61.1857	49.1422	126.721	52.6624
	20-30	111.562	69.3212	184.16	89.7998	75.5983	202.323	45.6884	101.473	15.6914	128.686	49.509	88.7074	106.134	73.7987	41.415	36.7371	52.7973	-0.180688	52.8963	102.036	102.008	105.43	44.1202	124.583	17.4475	66.0219	104.244	48.9005	71.2114	83.0798	38.4203	115.811	68.0013	98.6556	179.153	26.4457	36.8827	22.0634	70.3082	44.0967	114.041	124.995	64.5829	79.2979	57.3715	12.9964	90.001	67.2755
	30-40	106.423	11.5094	143.643	124.354	29.1184	189.166	42.7699	60.8009	14.3791	118.548	82.9558	57.4065	84.636	16.7726	39.3715	19.5766	25.4084	9.16397	16.2744	135.749	129.319	86.6823	37.1845	91.3493	6.32497	82.4931	63.2293	11.2982	55.4697	92.8323	18.8713	94.0439	51.1934	69.3287	187.302	26.9178	72.7929	20.3609	93.7612	40.4468	106.987	82.4751	78.7319	67.4262	23.6835	25.5521	77.5241	74.4224
	40-50	15.3454	30.8818	102.489	106.57	15.023	182.332	55.5864	36.7562	13.5702	118.912	12.6284	21.3347	80.9767	12.5483	57.0669	8.85959	11.9715	3.00505	36.133	77.0015	138.353	53.8222	9.30191	40.0576	27.0493	36.2009	36.1684	11.9093	27.3309	129.232	16.9379	73.6598	22.0738	44.4284	169.671	1.22931	-6.92408	12.7181	19.962	22.9503	109.878	66.0903	33.1627	41.7924	24.4277	14.3039	38.412	34.7826
	50-60	-3.99146	-0.409514	152.273	-4.61058	3.98772	113.1	53.6223	67.7431	3.3917	50.9181	8.94822	14.1055	57.2078	13.8767	43.3534	1.73834	11.3667	4.90964	25.0487	17.2663	151.932	50.7474	1.37048	87.4943	1.2774	71.1956	16.7351	12.4068	33.306	53.1216	10.8331	59.4047	75.9798	44.7517	158.127	-4.57932	-12.4748	10.5482	7.27226	9.10977	67.9694	52.3305	12.0894	27.8647	1.51317	26.6343	37.0581	24.8541
	60-70	0.0406344	-10.0959	51.9102	-0.446159	58.4455	157.647	2.89791	59.668	-2.72545	45.7505	7.76784	2.91323	29.3048	2.93798	49.1904	16.6204	5.6441	4.0448	18.0516	14.4479	120.096	12.7719		21.7573	0.528434	83.6512	7.77532	20.2956	5.96784	32.5231	21.8693	25.0795	65.0203	37.6231	129.034	-3.72049	-14.9736	2.54328	-3.55771	14.3717	41.0012	11.41	28.1748	13.5889	1.18676	11.2591	32.6582	54.3628
	70-80		4.60952	15.5199	9.06736	38.0741	173.228	-4.33569	48.566		31.7137	6.34177	10.5664	10.9367	1.00865	33.2341	14.2845	1.50283		10.2908	55.4415	102.898	-2.41537		43.0363	3.19465	66.7506	4.9465	7.35946	1.0113	33.1397	9.2178	26.5766	6.82279	17.2943	127.104	-6.05521	-16.1502	45.5105	-3.84937	3.33291	6.63343	11.7989	3.0347	10.9479	5.08537	5.36531	35.2398	71.8614
	80-90			-8.27051		37.4849	27.4012	0.272641	11.5072		37.8487	0.88191	16.2559	2.25409	-5.89815	54.5283	-8.62484	0.0145541		14.4655	44.1862	82.7941	-0.780021		8.21513		23.9417	15.0486	7.9327	-1.76953	77.2586	10.6327	8.28275	-0.218232	4.09608	95.6991	-5.38988	-15.5654	-2.45764	10.2373	-4.43211	4.81482	1.17703	0.272397	1.53684	1.24316	5.13721	20.862	36.7264
	90-100			-8.26603			19.4822		13.3383		18.81	-0.17959	6.90427			45.3831	0.965619			9.50844	28.6464	93.2678	-3.25367		-2.8805		44.4757	4.84335	0.0834338	-4.13021	20.8449	17.2075	9.90761		2.37187	58.1095	-4.50911	-12.394	6.15853	-4.16144	-4.07615	1.02657	1.5054		1.39769	4.40598	6.96568	7.80481	7.88781
exon 2b kcl	0-10	141.17	206.278	202.244	224.423	199.121	196.285	210.043	147.871	145.36	180.091	114.788	187.602	148.266	203.526	123.132	146.558	162.575	166.299	90.1309	170.396	129.803	155.606	120.417	142.909	180.169	130.387	124.042	174.22	174.906	163.479	176.804	61.2176	185.385	209.089	160.957	82.5868	159.54	119.876	197.508	160.167	41.422	147.389	147.389	71.3657	154.573	104.287	139.768	163.91
	10-20	144.944	123.018	155.678	224.512	145.03	110.33	199.956	156.017	38.1657	118.569	79.3247	148.906	139.081	155.502	76.972	128.609	101.909	154.827	24.1943	52.4855	70.7208	95.237	98.2963	114.349	99.8771	55.9277	87.1173	94.9856	102.464	101.994	122.918	80.458	185.159	211.182	129.789	76.9639	49.3124	67.7655	151.778	98.7974	31.5705	117.505	117.505	63.7087	67.9343	51.6171	46.6721	165.001
	20-30	140.178	86.3267	122.98	196.425	125.384	62.181	157.603	145.224	13.8638	81.9348	30.2514	166.201	23.3448	145.63	60.5179	65.072	114.469	126.393	17.528	52.5832	46.1631	110.838	114.554	69.3044	97.3008	32.4185	44.1242	50.2883	35.4596	75.1092	86.7098	71.5051	169.098	195.277	134.331	18.5191	14.6821	101.233	63.1628	51.4783	16.8729	38.4934	38.4934	21.5477	30.2447	38.0328	113.081	86.802
	30-40	140.659	49.2683	165.089	126.967	34.2098	45.6524	83.1188	59.3282	12.7917	64.8503	35.8134	140.319	50.371	131.077	35.7242	91.5649	64.4464	65.0198	-1.35978	12.8056	41.0845	33.0343	13.6263	36.937	72.7522	19.8567	42.6678	41.5657	25.2593	106.495	89.2707	41.6372	37.3375	150.296	181.732	16.3628	6.83094	133.374	95.6882	78.2263	8.44523	14.9948	14.9948	26.3819	49.3471	40.9828	21.6566	37.871
	40-50	123.705	59.5176	114.241	103.596	50.4197	11.2668	93.3509	10.5795	8.23049	27.082	39.0048	99.2012	1.03768	93.9565	37.2109	12.3914	21.1896	69.766	0.81395	30.4104	29.8563	42.5718	28.0728	32.6792	41.1061	4.38944	14.8106	71.1058	6.11598	47.3581	29.7032	4.00941	8.47488	111.674	154.252	16.2609	28.6509	74.9032	116.464	28.3973	24.8615	22.4529	22.4529	5.8291	87.7137	25.3406	58.0923	44.6329
	50-60	61.5026	41.9252	197.125	135.616	31.4709	24.534	59.0592	2.94132	9.54547	11.5433	11.3818	75.5826	0.0802034	97.9334	22.141	55.8101	1.48122	79.5117	0.367181	30.3426	18.5203	47.0763	-11.8507	40.239	29.2351	0.827733	23.5223	13.902	1.53108	41.7168	71.0806	29.9963	23.3822	74.8043	185.397	11.5864	11.6005	20.9916	60.9665	57.4562	16.6291	18.1051	18.1051	22.0546	62.9954	8.51716	37.6909	23.5949
	60-70	37.442	29.2225	90.3808	82.5374		-4.39169	51.6651	5.18247	15.33	12.8342	6.71506	63.2424	-0.276438	85.3649	33.006	10.4883	2.9495	59.7216	2.30766	26.9162	11.6888	11.5406	2.8389	11.3573	11.3166	-1.07505	13.3502	-2.81463	1.90757	38.5728	55.1379	-4.09401	5.47021	34.9845	84.4902	12.8643	-3.03447	7.84144	51.2273	41.9781	25.3848	27.6899	27.6899	16.8821	30.3408	13.7933	14.2218	42.3075
	70-80	48.2246	6.09196	3.19935	62.8909		-2.12669	19.3611	-1.26878	5.2543	8.87997	13.5743	5.87885		94.7992	44.3872	21.2408	9.18269	34.2918		8.55131	1.03858	42.2184	-11.6768	40.7318	15.2778		2.12459	-0.00686038	0.117854	12.4997	25.9587	30.0371	4.85199	41.454	32.023	3.51508	-5.69714	1.55313	-0.949262	4.86178	20.6351	9.64916	9.64916	9.53991	48.233	7.52934	31.3005	54.4805
	80-90	3.64491	7.24107	-7.01408	52.0866		0.231764	19.023	3.08528	9.09191		1.62279	-0.992644		102.799	27.6107	3.26836	5.48111	42.1916		35.276		36.6678	-9.21694	24.6439	-0.220844		2.59614		0.140082	27.1809	25.1399	-1.83589	1.66714	57.3318	5.90247	0.443269	-5.32557	1.27546	-2.27726	7.37534	31.0395	1.49949	1.49949	-1.19104	6.78318	2.21618	21.4635	56.5183
	90-100	6.56121	44.6411	44.3006	5.11906			42.1199	1.39165	12.3843			0.00373031		124.319	50.3457	-1.08443	-0.766034	5.07387		31.8737		18.6694	17.6949	22.5455			1.70393			14.8583	0.820144	1.76959		18.5069	-1.79748	0.127283	-6.10232	0.158723	-0.217003	-1.6725	12.6821	9.8807	9.8807	-0.159258	1.74483	7.11735	10.2318	38.14
exon 2c ctrl	0-10	234.872	229.131	218.67	204.316	216.864	146.973	140.437	186.922	198.445	134.118	138.1	211.109	185.501	196.322	177.411	201.957	69.6782	228.199	184.737	181.42	162.327	167.287	146.349	113.406	201.72	174.935	88.7107	197.856	109.121	117.531	64.2854	206.784	153.005	87.345	178.851	167.481	222.98	126.209	182.609	96.5295	193.854	67.2458	70.1321	26.3442	142.93	160.025	157.285	66.8644
	10-20	233.907	228.052	218.641	163.025	171.456	91.1085	86.7263	114.882	103.606	69.2357	107.962	69.7581	116.767	131.045	76.5661	165.412	7.856	194.002	133.82	178.892	128.715	70.9393	70.5832	78.0883	139.101	77.769	31.6677	216.303	184.286	60.8909	89.0316	81.2813	107.208	6.8385	60.8347	153.421	167.508	128.756	142.659	78.2688	168.396	62.238	41.0408	24.0291	97.3003	144.352	143.019	42.8847
	20-30	208.518	210.763	217.434	58.5784	100.962	75.5771	43.4982	130.125	43.6072	82.8674	99.5528	34.0077	122.081	88.2919	38.759	69.6945	-14.0695	99.8326	137.056	223.535	101.926	38.4657	43.9896	31.8777	52.775	50.4373	35.4724	138.107	146.425	75.1531	18.6079	45.5647	29.2824	0.808844	24.691	66.6166	107.483	47.7258	72.6978	61.4701	189.098	55.9188	26.9122	5.45067	84.5844	136.328	92.5215	20.2907
	30-40	174.373	167.624	218.551	22.2913	91.5737	41.5495	20.2176	67.3558	10.3342	72.5767	33.605	21.9783	61.3434	47.7862	30.922	27.9004	13.4866	32.8063	137.448	155.109	78.4161	21.0724	18.5133	11.9282	101.776	56.5939	17.6472	119.59	124.363	161.896	72.5892	34.7214	39.0344	6.64504	31.2049	33.7478	38.4185	50.0432	40.3666	63.4211	166.85	52.0918	33.1877	13.006	6.9597	111.057	47.8693	6.29417
	40-50	161.298	115.424	194.549	50.6009	147.685	57.8559	86.3274	58.6315	12.4065	16.9944	10.9169	19.406	30.4271	44.4493	22.5236	14.6811	5.29302	32.2286	115.743	93.227	52.5192	28.0902	10.8241	5.46346	76.3115	28.3361	23.6763	62.9513	150.191	100.643	65.0231	3.17959	1.52448	5.97609	2.46977	46.8326	126.905	21.5481	19.7492	41.2759	75.0856	56.8922	12.1375	9.81772	-2.99122	71.2731	36.2356	4.05474
	50-60	161.72	95.7088	129.317	48.6787	160.351	93.6859	58.0534	97.7982	8.18949	13.0327	22.5796	13.1338	51.6628	16.8463	23.3398	7.3067	-14.2811	18.0822	54.4585	20.9949	34.3217	22.7851	6.66601	-8.90645	3.82453	20.1306	-5.00837	50.4622	160.709	38.5069	43.7527	4.23715	-0.352446	-0.3431	1.51183	20.9152	77.809	21.6368	9.36532	34.2147	43.7238	89.0921	8.05368	8.74266	-0.445631	80.046	82.8031	6.47576
	60-70	198.745	47.0751	52.1764	29.4603	97.8581	33.7309	16.5653	9.42436	3.86845	-3.97166	7.46062	9.2669	48.6535	24.5424	12.0473	-0.105703	-14.0637	25.6659	82.7918	13.7859	4.34893	18.8675	14.4912	-1.74017		52.8476	-18.9158	15.9789	119.494	20.864	51.3805	3.73137	6.50351	-3.50886	-2.62129	14.2998	62.9058		10.0693	61.0358	36.5216	57.3081	4.12413	8.11268	-3.30824	65.8035	20.22	2.46591
	70-80	82.8502	48.9416	17.2564	23.4939	31.4177	19.7767	-6.91895	25.4795		-5.76561	13.4782	0.561208	31.3728	16.8599	17.1005	0.514245	-9.7308	0.551403	79.7878	11.4438	1.53301	-0.563711	4.82287	-8.10382		59.7205	37.8735	12.5914	22.8462	26.9095	38.3616	1.53373		0.545359	-3.69714	35.2891	73.1011		1.67925	43.0284	15.7637	61.1452	8.91437	5.88155	-3.16835	66.3996	7.55173	-2.28365
	80-90	37.7729	38.6221	11.0992	23.5086	27.7757	0.558538	5.66639	17.7105		-7.90831	1.76476		26.0905	16.9643	5.20568		-12.626	4.99863	33.7596	18.9841	10.3731	-2.12119		-7.79436		83.1785	-1.7367	-2.18738	17.2739	30.5308	15.6231			-2.44554	-5.90938	24.2342	55.0863		1.12696	36.5015	6.85022	58.0527	3.31859	8.76897	-2.70256	60.6517	13.5244	-1.81864
	90-100	21.1747	37.5287	3.60709	14.1957	9.81022		2.37801	8.15376		-8.48725			7.04609	5.45327	-0.228155		13.6339	18.983	30.134	2.77211	25.463	-2.18311		-0.0817775		85.111	-15.5337		0.720842	7.26839	5.1008			-6.56302	-4.52154	27.0475	62.3975		3.05409	17.1874		40.4607	1.27039	0.603352	-1.70519	15.9278	8.2707	-1.03888
exon 2c kcl	0-10	206.361	194.969	204.465	214.494	201.42	114.916	116.149	72.2	104.533	190.756	157.696	40.4554	163.493	122.869	197.176	209.038	114.778	158.753	189.902	213.196	228.91	212.318	155.265	155.265	220.061	42.5819	188.89	131.027	187.536	157.446	62.9859	129.308	157.809	197.934	145.907	90.0296	127.15	178.072	159.879	131.746	223.173	157.012	170.734	132.174	87.6894	129.672	160.38	129.138
	10-20	127.593	195.273	203.937	209.506	139.891	41.6683	116.038	51.1913	37.0611	114.444	91.9242	69.5417	117.769	37.3289	82.4466	172.899	150.839	96.9225	72.2236	69.8363	87.5638	160.847	89.3892	89.3892	168.231	24.4502	130.644	32.1632	115.63	69.5363	50.3316	120.318	190.544	111.171	70.5669	53.6567	124.777	78.6137	98.637	102.532	123.916	117.624	65.0877	98.4263	167.44	147.834	134.32	90.0222
	20-30	142.216	193.121	197.727	137.249	122.53	31.881	44.7123	27.448	30.8082	65.37	9.95057	29.0439	103.806	59.6344	120.656	110.597	84.1838	130.686	127.495	48.4541	12.8297	98.8959	58.2048	58.2048	128.016	4.56603	92.7644	31.0686	122.171	39.0354	101.998	76.1388	196.351	101.341	91.3463	38.4575	122.441	115.233	92.6436	103.645	59.7107	114.86	52.145	77.8917	89.7035	142.22	128.854	65.0992
	30-40	78.7266	185.76	179.457	95.3627	178.283	29.0441	7.99624	18.0946	41.2001	47.9589	13.8697	9.53652	63.2278	29.079	41.3875	97.3361	54.9809	134.135	34.1636	50.162	8.13919	58.8615	52.7562	52.7562	131.268	3.18127	62.7191	40.1709	21.3022	31.942	39.5003	90.5011	157.088	105.046	14.454	15.4807	71.7579	49.3472	92.4679	95.3282	5.1204	79.6531	31.5445	40.3649	30.0969	137.342	94.3689	29.5053
	40-50	47.6141	129.168	168.025	75.9768	50.3893	16.6768	10.1111	11.7494	32.4369	38.542	5.18153	20.1091	88.3401	7.09924	-1.45493	96.5729	105.087	113.262	12.5049	24.6035	2.75016	102.293	18.2082	18.2082	79.5665	-1.43879	21.9696	20.8201	-5.23311	33.5927	8.32456	73.4738	105.818	119.544	33.2136	19.8334	62.3355	47.4755	74.5586	81.9104	0.20459	90.1997	25.6866	55.9296	6.7755	94.5866	112.374	37.5456
	50-60	14.4566	119.981	165.55	73.6543	131.026	22.7935	9.96138	1.44542	25.9713	46.3077	-1.55486	7.59626	63.0917	36.0429	-3.10209	63.0545	63.2457	164.313	22.0819	13.4387	3.20136	44.0282	14.8449	14.8449	38.9243	-6.14769	19.8208	4.16057	-2.10843	23.0466	121.051	22.5258	125.033	91.0283	4.99627	7.26249	59.3387	90.6919	102.024	102.565	-5.26175	84.6291	19.7483	79.5208	4.14161	13.1027	83.9519	31.438
	60-70	40.7121	99.8798	60.188	81.3582	24.1166	40.9869	8.467	-3.60841	31.2291	31.5053	-0.890239	11.1481	83.7249	-2.5303	1.45531	51.7809	37.474	91.1142	11.5093	1.56619	3.53046	42.4902	6.54601	6.54601	37.0246	-3.8736	45.654	12.1184	-3.54247	10.5158	49.9889	8.35226	134.695	37.4947	-0.0926474	14.4612	59.393	67.3799	29.2425	54.2838	0.245808	41.0214	10.9873	39.6566	7.79208	-1.32342	61.9715	9.73444
	70-80	9.25678	147.257	74.1611	15.5658	1.99723	6.91123	2.97704	-5.72264	-0.330932	17.4431	-3.66134	-10.551	69.0471	4.3794		54.2114	22.7139	33.2367	1.63369	-2.12475	-0.209154	55.2809	8.21718	8.21718	31.2999	-5.01063	14.3431	14.7394	1.01756	4.67776	-1.42757	43.7441	50.7452	4.6025	2.23478	9.04109	52.8627	74.2805	20.4711	2.00566	-0.828505	40.5302	13.5877	34.4397	-7.10492	-4.85442	57.1874	19.8144
	80-90	3.81522	147.473	115.948	17.6136	0.267044	2.42449	0.376461	-3.10856	-0.227242	0.471197	-1.52357	-4.53027	81.8507	4.74046		31.7297	6.72931	12.6998		3.46444	1.47427	0.76437	4.67725	4.67725	37.4676	4.34541	34.4402	1.92758	-5.19123	3.24346	0.757799	15.6163	49.8829	-0.828188	-0.146591	0.587792	41.0766	35.1549	29.4457	0.104069	-1.76047	63.1413	3.96068	21.6842	-1.33501	-5.83319	20.15	9.21824
	90-100	18.8611	72.9501	72.1741	54.5951	1.67543	0.498752				1.11478	-1.05619	-12.1323	64.229	-1.38509		25.5692	-1.68764			1.94348	1.92295		2.49447	2.49447	14.527	-3.97302	31.7343	4.44788	-6.24487	1.96893		1.49738	44.07			-0.58693	22.8236	33.6492	26.8226	0.0985293	-1.7622	46.82	3.11477	10.8207		-7.60553	16.6289	1.13521
exon 3 ctrl	0-10	144.989	102.226	86.8762	138.26	94.0265	145.713	117.948	163.703	197.026	146.139	39.7169	149.897	147.051	174.561	150.61	180.493	166.359	104.552	157.899	154.075	139.149	127.83	125.867	108.625	81.1759	129.613	170.559	131.516	132.653	133.146	174.253	150.622	167.479	98.4154	164.951	145.106	143.223	153.124	127.083	65.2384	102.885	148.029	150.268	98.0409	164.735	135.536	130.272	155.005
	10-20	108.42	115.066	73.5237	116.676	71.4748	132.908	52.5927	89.6744	164.943	82.9567	15.0375	86.8432	67.9616	150.764	55.4905	125.308	84.0067	53.5043	162.043	95.3754	62.3443	97.0903	130.502	70.8528	61.0853	55.0242	88.6265	72.3409	65.3558	31.9485	85.2071	124.893	115.537	61.1485	158.317	78.5099	77.499	109.655	82.35	43.5726	39.9267	119.283	146.495	19.0916	140.251	48.9848	56.3821	71.6892
	20-30	71.2079	50.8807	62.8562	116.944	50.3486	81.2366	14.3688	99.4048	55.662	22.8463	23.7451	104.824	20.4148	103.882	22.0872	47.8943	24.5138	46.2015	176.682	49.0142	25.2281	23.1923	109.899	34.6047	25.1427	47.0451	41.0451	29.6281	44.3958	12.3896	57.8379	57.4393	111.015	53.1281	144.827	39.711	21.8515	93.7929	49.2279	19.2444	26.35	90.4735	78.3437	5.35695	94.9111	23.5317	31.4705	79.4475
	30-40	41.4539	45.9821	29.1044	56.3666	41.256	66.6201	6.05002	19.8839	39.8994	54.3375	3.16181	51.2467	0.898522	36.4818	11.1268	13.9486	30.9761	28.664	143.859	40.0398	23.6806	29.9484	67.6667	3.22078	41.8991	41.0788	11.5547	5.49095	53.1711	17.2669	23.3816	34.7028	96.2886	46.5925	156.063	21.8182	9.4934	29.9575	19.8378	2.13131	14.7915	91.8874	4.49609	12.1326	48.4759	14.3115	25.4246	32.7644
	40-50	46.4995	53.3736	42.7004	33.1028	31.7938	4.02103	-0.204889	20.4164	15.5691	-7.27501	2.46055	38.5007	-0.0969011	28.9781	23.4788	6.75417	10.5919	12.4395	93.7893	39.0587	6.40476	20.2525	82.3957	1.48187	2.44971	5.82011	3.82094	0.311201	18.9147	3.01609	16.4194	25.9591	79.1623	47.3911	142.106	10.2903	23.4335	28.3297	22.6923	3.72875	14.7894	15.9561	1.73754	10.2157	16.3624	9.6606	16.0442	6.0826
	50-60	30.4489	20.965	55.7122	22.4163	31.1156	19.5065	39.7447	4.9857	23.8666	38.9262	1.24088	33.276	4.12049	17.7371	0.143182	-0.0958498	1.89992	2.78261	34.8495	2.006	6.84822	2.95153	25.6558	-0.48529		2.41599	3.12346	-8.48627	23.7979		18.9559	27.1657	85.2707	22.246	159.562	11.9577	26.3873	24.2217	30.2563	-10.3545	16.076	12.2845		3.22648	8.89907	2.44829	0.685216	0.0727743
	60-70	11.2054	16.1931	14.8006	15.6528	29.3021	2.5786	8.58878	3.77597	13.735	34.0946	-1.95786	9.43357	-1.21905	2.42417		-0.260439	5.28142	1.22066	32.6513	5.27468	1.74983	-0.147817	1.37455			-4.50534	0.607835	-2.60858	5.18393		11.2925	14.2739	59.818	43.9249	98.3388	-1.34018	7.28507	21.2835	8.40647	3.39874	-1.7811	15.5944		5.59657	2.89218	6.14834	1.14957	-0.45376
	70-80	-1.80533	-0.763371	3.87745	21.5364	14.7122	1.21167		-0.49047	6.79359	0.0892114	-0.556621	-0.125107		23.126		-1.03571	1.60245		45.6886	7.97678						7.64777	0.631272		2.01267		0.724183	31.61	49.6686	26.515	42.3229	-1.38043	0.2015	63.342	0.344294	15.4249	-0.417402	0.221595		-3.72819	-0.0962564	-0.271389	5.83391	-1.08504
	80-90	8.09228		4.37517	11.4668	20.0372			-0.0522546	3.79419		-0.354969	0.685054		2.9862		0.110028	-0.480744		10.5828	-0.136046						-0.115073	0.499227		6.22983		1.6383	9.48148	34.4291		26.2669		2.17294	8.08289	9.67381			-1.99123				6.62224	3.52771	-0.0420619
	90-100	2.62514		7.4128	4.16371	2.27044				0.677335		0.130646			-2.89736			-1.12352		6.11605							-0.160797	0.529375		1.71583			-3.65631	10.2207		32.2389		0.0112069	-0.268954	4.18611			-11.1984				-2.64482
exon 3 kcl	0-10	135.602	176.554	76.5208	162.494	161.904	159.651	105.971	131.243	180.902	122.442	130.032	147.772	123.229	151.672	94.5374	176.464	140.039	124.294	145.338	110.167	118.974	104.521	99.1568	101.639	121.632	108.647	89.9988	126.44	114.981	125.566	101.665	161.176	142.621	169.702	125.213	127.06	87.1745	149.425	89.2473	86.7914	98.8363	109.082	163.687	71.2431	60.8595	110.798	39.486	175.121
	10-20	49.0377	149.245	49.9934	152.937	104.032	120.924	106.449	83.2625	181.97	72.2489	94.4719	101.49	38.8987	130.751	81.3813	164.834	115.764	102.011	40.2104	36.173	53.6181	72.0992	49.4293	40.6767	88.1666	55.9704	45.7746	82.6382	127.571	68.296	26.4846	144.139	127.671	146.231	115.22	81.5866	32.7698	147.446	29.8324	26.467	91.2014	76.4184	111.313	61.2065	33.4755	48.6925	57.9469	115.166
	20-30	2.58216	98.6625	38.0544	147.414	112.1	94.822	89.4094	61.1821	158.688	40.3551	19.4837	105.686	10.2471	110.513	73.6469	101.971	111.97	92.0231	38.3403	27.4451	65.9022	23.0324	43.1234	26.1092	89.0683	46.1808	24.0256	18.2173	85.3652	36.427	36.6305	114.417	100.522	137.472	81.2771	16.8235	-1.03343	132.547	23.3616	3.41949	57.1993	71.0868	72.7375	82.7615	19.2994	9.33828	18.6666	112.962
	30-40	14.9139	77.1328	32.0361	149.223	85.8314	68.3855	68.2959	43.5008	137.629	46.8743	79.3202	92.0224	1.63605	70.6117	47.603	84.9657	87.1455	96.5846	34.4739	20.8627	41.245	47.3389	50.0229	10.1077	66.8745	14.0184	34.1245	26.8518	61.6549	16.7413	18.6208	111.216	61.8008	94.0408	57.2916	-5.26536	6.20944	134.203	-1.40148	4.80245	-0.316345	39.5357	12.7637	30.8243	10.846	10.0394	3.9096	53.8913
	40-50	-3.12185	44.4467	17.6981	116.8	88.6761	31.694	31.4528	41.5917	77.0019	28.9582	13.1779	32.1666	1.98579	112.36	70.9179	77.1617	50.0072	80.0338	84.8909	-1.63934	3.06053	12.9942	25.0644	29.6839	23.3603	-1.05892	15.1741	4.4616	63.9987	6.9486	-13.6992	103.146	33.7279	79.8689	38.8373	-6.99235	18.8029	110.597	-5.41914	-1.50161	1.99427	68.0196	31.569	18.0574	-13.194	0.495497	30.414	65.6378
	50-60	-0.296898	21.9206	45.9937	97.8438	51.4177	30.7795	56.4416	9.74478	70.397	27.0295	7.05724	7.99988	1.19606	21.7876	44.5883	58.5442	55.5226	63.5744	34.6467	-17.7748	-2.03264	-23.2475	9.21638	13.2423	17.4447	0.557287	13.0692	1.97976	21.191	13.4768	-15.1814	84.6189	-0.797711	75.6079	27.5073	-1.66163		75.8276	-2.58556	-1.144	21.443	16.9048	26.3622	4.066	-7.32766	0.799649	55.0006	40.1853
	60-70	-5.18782	1.96843	45.9606	77.2044	12.526	5.91618	54.582	11.8197	49.8177	-4.64537	14.2878	8.16471	4.15338	25.3992	10.0315	28.1265	14.6292	24.5408	3.3574	-0.631255	-3.00847	26.2639	14.2637	-0.201547	27.2381		4.31306	4.23163	4.77234	11.9261		62.4602		77.1927	24.1777	11.8261		109.179	-23.7822		13.3102	19.0937	14.2441	13.9872	-12.5595	2.23896	57.1564	36.617
	70-80	2.37392		11.4669	76.2149	0.254086		26.9895	-4.09646	12.5032	6.61871	35.2809	0.0948827	5.93089	34.3724	22.8836	17.8243	45.5335	19.6117	0.44041	0.304638	47.8109	-19.5144	-0.551464		33.7315		-0.173473	0.78161	-0.573176	4.39604		79.2693		76.072	16.0365	10.8496		90.5006	-26.6464		1.54954	25.3379	32.8223	19.9596	-14.0861	-0.365278	11.3496	21.0579
	80-90	-0.0484812		7.30602	65.7904			19.0835	-1.887	29.7502		19.8019	-1.1617	12.6636	43.1575	44.04	9.86502	52.3529	3.84473			29.0341				10.6548			-0.303676				66.6975		5.46767	-1.47588	2.38618		79.1009	-24.8209			26.6281	19.9033	11.6711	-12.1386		-0.522814	29.7766
	90-100			2.44856	47.3797			-0.64126	44.9964	49.6254		16.6951	-0.842276	1.85234	8.43233	20.9984			32.6996			11.1104				5.29411			-0.158367				48.9328						65.9253	-25.5382			32.4886	3.47791	-0.424762	-15.3051		-3.15736	0.00363946
exon 4 ctrl	0-10	62.7579	161.585	106.425	111.866	153.387	111.1	167.675	170.155	158.195	165.561	168.161	124.746	92.3251	96.3267	81.4862	161.032	42.6922	117.092	144.659	86.3274	170.815	162.143	180.714	161.091	94.0408	177.816	130.395	162.048	232.291	178.794	104.868	235.698	204.369	237.406	90.571	92.4953	201.551	79.6691	199.49	146.134	191.004	130.488	163.964	185.546	193.938	206.665	90.9807	197.332
	10-20	24.4441	48.8989	47.3251	36.8931	61.3753	51.8034	71.2482	169.575	56.3831	67.8459	35.8219	80.2854	48.3451	18.1052	-2.21654	127.259	-10.3218	48.8488	107.177	26.9223	49.2826	53.5436	47.4023	133.728	43.1103	117.651	39.0626	70.7721	232.47	145.822	92.8499	186.389	87.5177	164.565	34.8463	61.9256	177.506	87.0238	138.994	95.7295	72.0729	82.8772	72.3293	139.264	145.025	173.976	127.147	132.149
	20-30	-1.50159	45.0224	30.6725	62.1445	26.8989	78.5468	16.5119	93.9218	49.0461	43.5507	20.4067	44.579	19.545	4.28339	-3.3419	52.9323	-11.787	21.8378	60.6049	17.676	14.9763	48.2529	2.0885	102.257	20.7717	105.866	20.4266	96.745	231.781	83.93	94.9679	125.801	30.7414	52.9517	48.4825	19.3103	149.592	46.3451	122.004	47.1987	57.0239	66.2391	26.9526	122.468	93.4401	117.135	74.0376	130.701
	30-40	-4.67133	-7.83087	9.61256	30.8775	14.7129	20.2853	6.49214	48.1137	34.6139	18.5469	12.1613	51.3732	-1.15372	-1.00451	-11.1397	131.098	-5.20152	24.1425	43.03	8.73748	9.53454	11.4087	3.54027	49.1809	-14.416	81.3692	24.0091	25.2749	232.507	79.5078	65.8867	82.3517	21.9145	21.1651	16.9564	6.06629	136.18	46.7701	94.5071	47.9988	35.1757	55.8964	31.5181	90.4192	63.6401	59.8817	37.4811	97.15
	40-50	-1.01237	-5.24297	2.82463	15.1197	-1.46604	29.0598	-4.07341	41.0309	28.829	24.1874	7.8013	64.5035	4.95378	-0.632236	-14.6222	150.227	0.979753	9.6754	28.5681	1.9815	3.86941	11.9025	1.78696	26.5392	-5.61362	58.189	-12.7943	26.1128	199.885	60.0537	96.7626	61.3952	32.1965	57.7693	1.6841	27.3815	88.0975	6.28477	108.169	9.07514	22.3634	4.91003	5.56418	85.2847	14.0077	35.1436	56.251	53.8563
	50-60	9.39347	9.18115		6.25017	-2.2212	13.1189	-0.109385	32.1814	0.181667	36.2212	8.02817	5.87597	4.78991	2.89213	-9.11975	129.346	-4.95499	1.89307	17.6537		7.14358	9.46003	-0.168603	26.2837	-10.1363	7.48874	-12.0688	19.4171	133.944	47.703	61.7563	69.4204	36.6211	17.1824	17.084	12.6208	77.1409	14.9892	97.1902	13.8398	17.1203	-5.33585	7.12788	65.3957	4.88755	30.3982	38.0566	54.4822
	60-70	0.54241	0.122644		0.274788	-2.8822			11.5416		7.74539	10.8728	-4.30815	11.5199	0.849217		161.361	-1.08705	2.86697			-2.7957	7.03765	9.92722	9.74948	-11.9784		-11.721	53.4481	21.1568	31.1082	48.9187	102.693	122.778	55.2688	3.29304	14.018	13.4354	25.1194	71.2041	-5.08114	6.92093	5.81015	0.397897	47.4701	0.943826	17.6233	42.2138	26.4939
	70-80								0.342041		-4.0743	1.13261		3.02452			144.604					5.2916	2.87158	-1.15351		1.06724		-10.8057	10.8573	11.4587	25.9252	68.6976	32.3331	23.7162	28.8867	-8.53914	8.48684	26.5675	-1.72946	24.4355	-4.74083	10.1812	11.463		40.3115	16.311	8.48772	46.3097	10.3368
	80-90								5.91529		-1.78925	-1.31223		-3.18083			144.251					-1.66594	3.6695	-1.21079				-4.43724	-2.84451	7.02866	13.3573	65.8836	4.40378	2.46446	5.58771	-8.12077	2.78969	43.0065	3.3332	16.6132	-4.74342	3.93666	6.39851		24.0066	9.6162	-2.86629	10.2103	9.84736
	90-100								4.16693		1.10647	-0.90331		1.98299			114.486					-1.5562	0.549605					1.87933	-6.05917	-2.43929	3.12533	33.0552	-0.567093	-4.3734	1.02969	-8.61118	-6.42339	-3.01796	-2.23445	17.5127	20.8376				28.7781	7.45357	-6.61813	3.7489	13.6708
exon 4 kcl	0-10	141.545	123.101	153.218	132.997	134.46	154.091	152.934	179.704	165.669	150.978	157.006	136.257	159.333	142.605	114.18	97.6486	152.059	111.086	144.754	112.154	162.18	166.468	141.866	115.083	128.25	91.8925	125.024	120.038	141.755	129.315	135.057	150.945	102.664	77.2867	142.115	198.738	129.27	106.9	90.8889	130.262	134.972	126.325	215.292	128.786	131.286	71.3612	104.503	61.3364
	10-20	40.8245	40.4322	113.32	83.9149	65.4782	109.866	85.5277	174.526	120.074	73.2591	70.2589	49.0216	115.728	43.3709	15.1205	16.0073	95.736	31.4362	51.87	10.5323	80.3892	96.8233	41.2766	36.2892	101.887	16.8081	59.8922	41.9269	57.6722	81.8687	99.9838	67.5791	92.6828	29.0323	60.769	123.027	45.9596	102.431	32.434	97.2952	64.4358	45.0162	190.777	88.3942	127.781	65.3178	23.247	42.2963
	20-30	27.5374	11.5738	108.579	24.4715	14.4282	55.6111	50.6585	42.51	58.7484	14.1797	66.3794	12.5186	49.0131	23.0617	18.3165	12.4656	39.2695	13.0816	23.8425	5.82763	34.7607	77.9252	22.8734	2.75669	74.4559	11.1006	60.6826	18.8626	21.9434	77.6824	100.513	22.6843	19.5798	4.33585	42.5609	75.2324	7.77605	36.4198	37.3385	76.6501	51.414	28.3304	215.165	137.932	152.375	41.9603	4.89961	22.8091
	30-40	-0.796088	1.6652	66.7166	9.16307	15.9348	56.0676	69.4652	55.9081	9.60581	2.95224	25.7461	9.94894	30.8326	7.57616	6.24335	-3.47556	22.3491	3.41443	5.13918	-6.26117	32.0988	60.0567	28.6683	4.83501	31.5098	12.0744	18.2959	-3.28421	10.4511	90.8657	98.3112	32.2523	42.2358	8.60627	14.3716	52.7469	4.96677	15.3181	39.5521	54.454	22.1223	10.5238	209.612	41.3293	110.048	14.235	-0.526869	23.4286
	40-50	3.71694		83.4166	18.5408	61.4582	25.9211	75.7556	53.1341	5.40209	-0.58753	15.4756	-1.52057	40.8996	25.9569	2.99418	-3.66813	19.8195	0.697472		-5.29279	44.7638	42.3245	5.454	34.552	36.6291	21.8596		-0.726246	3.15619	90.6971	98.2499	8.09669	36.3164	16.8611	3.66836	36.3777	2.85399	49.5822	17.8402	37.7006	3.57666	76.6815	125.658	56.0269	36.6637	13.5879	0.560277	8.35132
	50-60	-1.77054		56.632	11.9535	10.3962	10.8826	29.0186	34.7844	4.79436	-2.96588	16.5947	12.5796	16.7177	-16.2285	9.19071	-1.33469	9.0472			-2.7633	9.37315	27.3515	5.55288	2.83113	10.144	2.47419		0.162871	0.912324	72.7627	56.0207	-0.107846	24.3407	14.2387	10.9412	26.5623	4.53512	35.1946	14.8028	27.6478	3.00075	7.7881	116.76	29.2627	67.7363	32.7196	4.80824	6.17513
	60-70	2.28262		62.0296	11.8655	1.97195	-2.99656	10.5794	37.2258	0.617798	1.83197	11.0837	-0.211215	53.2	-3.02486	3.19008	-4.45045	8.91378				14.5496	13.9981	-2.80952			7.55541		-0.211362	-2.84958	54.9883	42.9391	-0.0654917	4.54541	-2.49646	3.55787	0.816983	2.62809	12.891	3.59709	6.47851	-0.710021	5.17492	90.0452	71.2021	36.9976	-0.850132	3.54379	7.45347
	70-80	6.54811		62.9294	5.45359		-1.5375	6.97253	7.94624		0.568445	9.5278		10.316	-0.556328	1.55273	-0.801704	-1.7407				45.0868	-2.51731				2.51898				44.5127	1.56645			-2.0739	5.46236		0.323655	21.796	4.44268	0.46548		9.94418	109.186	37.5222	123.493	-0.172945	1.55327	17.6789
	80-90	10.6265		32.887	3.07517		-0.109175	9.02784				2.33731		0.0348253				0.796024				30.7312	-1.0922								45.6902	0.252495			38.2598	1.07787		-0.511231	19.2124	0.804208			-3.75461	42.7561	33.6963	12.6399	-1.0008	1.82334	7.48688
	90-100	1.77149		-15.1501			-10.5186	2.03018				2.12593						1.14278				1.47612	4.02486								36.4817				37.7541	-0.808721			68.9279	-0.0373292			-1.9744	10.5257	24.1746	9.71986	-0.90426	3.02949	-0.330798
exon 5 ctrl	0-10	121.313	198.867	128.256	225.225	208.476	202.431	137.044	159.585	161.778	208.324	160.728	149.017	162.62	185.932	199.084	129.102	103.287	70.3007	120.818	132.941	187.039	69.2988	137.563	135.622	118.931	117.669	139.541	59.6574	73.7541	109.156	182.736	190.741	137.343	106.371	129.116	148.869	125.908	147.494	115.729	135.217	129.057	169.786	162.775	104.807	121.375
	10-20	132.523	110.17	21.5552	190.849	142.817	144.023	119.154	143.017	136.288	162.848	60.0704	128.526	142.472	159.524	66.282	85.5073	55.1673	33.7042	85.6184	132.161	188.716	18.8807	109.253	97.8789	90.2218	102.215	81.3323	5.45649	20.9136	61.021	146.248	148.655	67.1832	68.8022	79.0164	149.309	56.533	84.0932	119.287	130.997	74.0365	94.1317	171.29	117.102	75.7315
	20-30	100.928	78.6959	23.0856	119.837	135.325	98.3436	81.3976	96.7082	169.386	106.627	46.7995	112.349	95.8718	102.688	34.6784	49.4767	37.5842	13.9528	24.6942	114.454	178.482	-1.57539	102.032	63.4067	95.0932	120.232	74.1869	1.64118	25.8359	70.9587	96.5608	93.4594	12.553	66.5138	102.495	68.6864	12.5525	80.3026	63.3114	133.652	68.1456	29.8948	114.185	57.6139	48.2581
	30-40	60.2941	22.0212	34.757	62.3069	111.043	67.8035	37.4774	62.1102	53.8369	16.0258	2.57497	40.8896	130.822	46.9767	45.9183	110.963	41.017	3.30763	11.8067	47.742	161.669	19.794	68.7285	54.2411	62.4846	88.9606	38.8651	16.6066	10.3791	18.8318	66.6381	67.5527	-4.58444	16.0222	89.7375	33.4465	9.43143	16.0468	35.5065	82.2214	63.8249	50.8132	93.3145	-8.75174	70.3026
	40-50	86.445	40.9792	10.2028	49.4491	36.8959	10.792	20.858	41.196	40.1359	62.7263	-5.38304	35.4924	104.661	22.2357	21.869	170.677	54.5005	1.48889	-6.77104	42.3119	130.653	-7.28195	44.3202	18.8239	57.7637	41.9383	2.09748		1.5535	16.7179	22.4925	56.9878	9.77914	-9.54584	34.9857	18.791	-0.386215	15.4168	19.6936	95.3463	70.1744	8.5369	107.807	42.2599	40.8554
	50-60	88.4176	13.068	14.5485	21.2278	87.1649	-2.65319	36.624	45.9677	15.6658	79.1311	-6.70115	14.7825	151.914	7.87747	41.0073	85.9867	25.43	0.0374203	0.194836	19.7776	119.47	4.80335	104.091	1.60334	69.85	69.0132	5.35727		0.628911	1.15434	25.4319	26.8533	23.6021	4.39224	-7.84669	-19.5089	-3.7359	12.1784	34.7561	55.4318	46.105	-2.32774	59.6906	15.2173	-3.36885
	60-70	46.7856	13.1284	38.4903	41.2019	51.9376	-5.6419	8.36457	20.4831	17.5716	79.8344	-3.84418	15.0649	30.7448	-1.1291	6.03086	107.582	2.65106			28.1229	65.5021		95.6176	-15.6341	27.1127	42.7743	16.353		-0.97095		7.61126	23.9704	-9.02421	25.5781		-4.32	14.2217	-7.55205	7.58791	32.0473	1.96598		54.5697	13.2645
	70-80	31.63	4.29561	27.7533	5.52058	40.4476	-1.81535	1.63117	4.21953	40.669	78.5569	0.312969	3.42464	13.6279	0.342079	1.97992	106.832	22.1572				17.3945		47.5455	-9.33332	5.98603	5.87028	-4.63919				-2.65824	5.48002	-5.528	-0.230747			-1.86253	2.08499	12.6122	50.6148	1.61077		64.5372	12.7023
	80-90	10.5098		-11.2601	5.09809	35.7274		-0.0564268	-2.28755	15.32	26.4605		2.11583	-0.0418246	2.45372	0.394749	6.93451	111.626				15.3452		-5.25307	-1.30476	1.28432	0.669902					-5.20174		6.97748	-0.46253			3.11668	0.879884	27.1373	17.3461			91.0354	28.6074
	90-100	14.984		-8.91856	3.74854	3.41394			0.543887	14.6806	14.2034		-0.95722		-0.16004	0.386921		46.1423				7.42707		-0.825163		-2.23671	-0.268182							3.11996	-8.74131			-13.9107	-1.53708	37.5248	44.1669			60.1125	8.43181
exon 5 kcl	0-10	124.058	124.693	176.793	60.0285	119.844	144.859	67.8367	123.007	140.477	164.077	150.707	164.58	131.17	110.118	116.557	137.063	175.892	85.9876	99.1696	143.692	200.572	167.707	204.389	162.729	180.794	120.057	200.674	157.08	84.6864	171.51	195.908	201.136	172.331	159.784	121.654	214.952	203.494	139.899	132.46	214.201	183.328	217.532	171.808	120.638	158.505	184.157	74.2005	159.901
	10-20	89.5478	94.3556	111.268	66.9191	71.527	99.9264	16.6823	79.8711	98.0337	153.19	108.309	123.243	37.1086	112.947	100.033	98.3646	102.4	43.9638	56.2342	160.768	124.248	159.114	173.624	88.1922	60.6906	26.8489	82.4979	125.309	80.8178	113.903	183.713	148.949	173.298	78.1871	157.735	97.5403	190.855	66.7447	144.251	179.296	161.641	189.682	165.723	61.4058	112.297	211.924	54.5704	155.595
	20-30	52.1023	34.4376	108.305	16.0678	20.6064	51.2608	49.576	98.0035	39.1984	124.889	91.3769	115.889	14.3734	80.434	37.0613	75.5232	101.666	51.5128	61.3904	80.5829	41.1373	164.136	123.201	44.8632	48.0536	105.881	42.3163	110.746	99.2056	64.5525	66.7748	113.658	128.702	43.1275	110.119	114.497	120.79	54.094	116.299	137.738	88.8833	137.702	87.2284	102.596	52.9979	163.276	13.6217	147.429
	30-40	76.9316	32.9756	112.771	4.38607	6.36728	6.7122	47.7153	71.3457	16.98	110.756	73.7997	75.7459	24.1038	40.7395	10.2378	39.08	62.7246	-0.241549	52.945	84.6701	35.8933	96.9568	81.855	49.5611	20.3148	35.2806	36.8805	33.0093	140.72	23.302	-7.12417	27.6443	67.0758	24.0972	99.1139	35.0441	41.8231	11.5846	48.2126	89.2146	85.6317	190.174	40.8285	56.0634	40.4896	120.836	14.2498	138.646
	40-50	78.4875	24.6719	58.5141	6.33874	-1.81605	-4.60142	14.0323	57.7922	-9.15125	68.906	41.7655	71.5168	25.4703	63.9512	8.20592	21.1183	53.6029	3.02496	-0.81271	140.462	15.7263	80.5593	67.7946	0.698657	20.1391	98.8307	77.1583	29.3782	84.5969	44.6399	-4.35671	28.7314	12.7023	13.6494	155.809	5.77226	6.16114	-7.17531	11.1248	59.0967	41.0211	156.077	45.56	30.4652	7.64601	112.714	-6.30691	64.7771
	50-60	50.4246	28.4288	63.1924		-0.0121499	-0.837753	1.33764	54.3195	-4.36525	20.1125	15.0325	29.9632	-7.97684	37.0308		-0.709037	37.0161	3.67566	1.56536	70.2603	21.8475	39.8556	102.386	-3.21838	14.1142	13.6781	75.7738	21.1696	96.2935	11.8766	-4.64426	42.7189	17.0835	4.65636	188.653	5.10153	16.2185	-12.8862	-2.02858	29.5933	11.9322	110.574	36.7769	-1.93462	16.386	83.2997	-5.98815	88.5407
	60-70	2.97641	-2.71561	39.1582		-0.527464			29.7641	-1.8936	29.2065	10.2351		-8.18885	-2.20231		0.25885	31.4985	-0.19955	-5.66454	37.8391	21.7577	79.0388	97.7802	1.19202	12.7531	48.4361	13.2078	-0.559797	33.5029	2.00063	-4.09841	30.2894	5.42619	8.80591	180.788	8.88907	-10.9633	-12.9616	-1.77879	9.96524	-2.68992	156.24	12.6821	-1.73914	18.1739	67.695	1.47413	53.3729
	70-80		-2.0363	3.79026					6.57447		15.2316	8.53479						22.7077	6.35085	0.703601	44.107	8.72993	34.1697	35.4412	-1.47083	7.06057	91.8687	18.4976	0.79879	58.1278	3.88723	-1.91254	40.2028	1.31585	1.94144	60.624	5.0341	-8.09068	-10.1708	-1.69126	6.92071	-0.103735	92.6765	1.1943	-0.910924	23.3156	55.356	15.5048	46.4714
	80-90		-2.29211	-0.0959848					-0.491005		24.3309	7.5821						9.80478	10.4877		28.0479	10.4634	42.9967	27.2018	-0.0544051	5.63961	42.4467	0.310436	2.49898	74.9459	4.07671	-0.541154	32.6445	-2.71406	1.74438	0.609299	69.1063	-5.8585	-6.41078	0.0735831	-2.27389		55.0588	-0.0370752	1.3121	8.39264	32.2381	-6.28576	48.8724
	90-100		-0.00863684								4.11587	5.76646									76.731	10.2673	32.2112	-1.1327		7.25674	67.5304	0.802527	34.2029	19.4477		-0.213852	34.9844	-1.82053	0.0378943	34.1791	18.4778	17.7149	-6.55558				10.6256		-4.74488	5.49249	20.8263	-2.73548	59.537
exon 6 ctrl	0-10	160.737	110.767	113.717	95.3337	99.7349	124.661	124.822	111.118	153.282	115.534	81.1281	142.861	179.439	171.557	131.533	135.997	80.5898	129.22	151.475	116.653	163.947	164.462	104.421	121.575	101.532	163.924	108.398	162.543	110.932	148.732	148.683	55.3354	177.638	199.227	71.2523	191.688	29.0231	111.356	122.585	118.659	164.532	161.464	170.969	110.126	154.578	166.419	69.036	39.2112
	10-20	128.419	17.7477	43.7654	0.493953	10.435	101.769	37.444	2.80459	60.3703	36.7882	16.3865	61.6056	130.039	94.5892	81.7855	16.0517	24.8982	32.6093	46.0612	44.5585	121.674	133.005	18.9568	30.2922	38.3752	114.824	28.7968	101.566	24.431	109.031	34.7675	28.5162	45.2022	103.903	24.7423	99.3393	26.7033	59.7504	37.8136	140.649	190.816	143.574	66.0181	43.2281	101.293	111.664	24.6432	48.1461
	20-30	101.817	11.4518	6.64897	10.3732	12.6143	46.1277	0.444707	3.34389	12.2235	27.5936	4.76932	25.0447	40.402	65.51	41.8117	-1.95547	8.0469	40.6115	40.8559	-6.90402	87.0833	113.518	-9.58564	23.8695	13.5565	55.5691	10.4396	29.6472	8.87293	76.59	20.3315	43.372	48.9871	61.2149	20.528	43.731	10.8845	44.7192	25.2328	128.081	173.178	65.1153	40.8216	19.1876	46.7286	101.45	9.22828	21.5974
	30-40	92.2056	6.73069	5.57342	19.9875	11.8358	51.4447	-11.6099	-3.76289	2.21495	15.4178	-6.57119	22.9674	13.3211	57.961	23.3861	-2.10731	2.15686	9.5846	11.2566	-5.1623	51.5345	84.6645	-3.07802	9.75352	23.5086	41.4466	11.965	6.08151	23.7836	61.8656	0.630024	32.9315	44.1571	76.6356	4.35947	21.8932	8.27075	24.7732	20.2305	108.741	88.4909	43.2757	59.7771	4.59751	20.9647	19.8153	9.10832	10.7497
	40-50	85.5796	2.99975	-0.440716	-3.9485	4.99487	39.4768	-16.3801	-6.60528	1.87265	-0.441436	-4.95335	28.9829	32.0152	14.4304	4.08692	0.721857	1.6309	8.59311	6.44304	-4.0942	76.0146	42.8626	-3.94122	-3.5142	3.92076	20.4959	-0.425619	0.115102	-0.742872	21.3617	14.4283	17.9512	33.2819	92.5939	-0.961055	12.847	10.7557	68.9446	4.45528	47.5426	35.8011	28.9911	21.3483	5.72087	71.3559	17.6107	27.8115	14.9249
	50-60	22.7973	-1.29314	-8.20352	-8.23899	10.3398	1.05469	-2.17644	-9.46839	8.62185	-0.126762		6.48233	13.1033	0.127098	-2.37523	0.347906	1.3194	11.099	6.30319	7.28411	45.0526	51.9959	-4.00165	5.78776	-2.09484	16.3438				0.496848	-1.65009	27.2722	5.48413	48.0737	5.09041	12.3069	8.53533	57.7637	13.2957	31.0595	32.4835	14.2582	7.31604	9.60118	14.1862	12.6795	17.9101	12.7585
	60-70	43.4657	7.83648	-9.92563	-9.59772	-2.55614	3.94096	-18.4006	-7.51284	3.12879			0.815377	5.81145	-1.13351	-2.57017	-1.16552	6.267	2.63206	3.90215	5.90321	27.7824	32.4287		2.53023	-16.0731	13.539						22.9574	1.99348	50.7721	0.488882	0.613063	0.907255	10.3637	17.9331	24.1075	45.9834	26.6768	7.56307	-0.00966219	6.96848	1.43311	42.1948	3.92207
	70-80	33.2055	9.44797	-7.6729	-9.93023		4.36511	-19.5405	-7.65044	4.08662			-0.00758741	-0.736328	2.65453	-1.73516		-1.99188		5.67331	-11.9055	45.87	6.86047		7.8786	-8.5562	-1.80154						8.79363	-0.329763	39.5103	0.0102642	1.24547	-4.15049	17.5579	21.8088	28.3894	16.6637	25.6231		-2.39486	-1.09641	2.17401	13.6146	-0.420379
	80-90	14.7807	6.41918	6.41918	-8.59513		1.42984	-20.2793	4.44046	1.49542								-3.81845		3.50624	-2.27303	22.1842	4.64757		-10.7315	-0.378151	-3.18836						1.79039	0.0165839	30.7677			-2.70012	11.7282	8.2426	10.9283	16.0334	23.1302		5.15181		2.06388	-8.98753	2.18214
	90-100	32.1576			-6.95859		0.00100375	-16.4999	3.4169	33.4012								-3.20269		1.01146		17.4924	-2.84733		-9.16986		-2.77253						-2.38752		31.98			-1.45669	8.11841		14.9158	42.0576	0.000247506		-0.0958512		-0.0514757	12.4831	1.90711
exon 6 kcl	0-10	111.755	52.2763	99.1448	117.451	55.6933	162.657	69.4091	156.55	133.621	131.229	211.504	136.227	151.157	86.4509	158.314	163.907	160.733	203.572	35.9709	168.839	196.572	104.985	158.802	102.922	123.832	82.5795	166.492	74.3012	124.007	83.5112	62.341	116.166	109.007	103.159	104.901	100.488	132.245	112.092	123.267	109.973	92.552	141.241	85.1311	96.9003	44.5036	53.7898	24.8303	115.344
	10-20	54.533	36.6046	35.8007	92.1247	37.0648	56.0469	24.4858	83.0617	89.7933	42.2042	54.3843	70.3416	120.5	49.2356	98.0478	124.478	74.8374	139.916	26.7003	113.717	143.944	37.5351	69.522	57.8894	102.266	26.0905	99.6305	28.1254	56.8471	43.8057	28.6151	24.9199	41.1752	59.2183	51.6901	62.3426	49.2459	37.6942	24.3707	17.6046	24.1487	89.3688	62.9747	19.4342	34.7827	44.3824	43.441	32.2264
	20-30	60.356	37.7987	15.6411	125.376	27.5539	24.4701	21.1951	99.8834	18.6398	54.6446	46.185	21.1751	56.7356	11.4903	80.7641	66.7747	46.5289	148.274	-4.87524	119.206	79.4508	50.2947	63.6032	33.7609	69.7368	36.9132	45.6717	62.9146	46.1471	93.3087	22.298	3.97368	61.8179	10.767	11.5164	5.62436	10.8878	6.03453	14.368	4.085	16.2043	51.2229	5.0432	10.4295	6.9973	27.1761	14.7181	11.9439
	30-40	27.6382	4.27846	16.517	104.612	26.8517	28.7005	12.823	14.5989	39.6068	10.0316	20.9886	26.1736	34.7681	19.4464	45.1484	31.1053	30.4491	61.0417	8.05198	75.5511	73.6623	19.4095	70.7226	25.9605	43.3891	54.8167	28.0152	12.1566	27.4694	12.188	4.89783	1.73452	17.5534	-0.630827	-0.204012	16.0091	4.02367	5.44536	2.95726	-0.58376	15.0691	16.1555	15.5865	18.3221	15.1484	19.5885	3.7571	4.46141
	40-50	6.8556	8.26367	20.7701	57.1841	23.9595	12.2525	9.36235	9.3444	15.2352	6.32104	22.8463	17.7248	93.7003	16.8959	7.0492	26.6788	55.4438	37.4545	-8.649	77.8438	39.073	104.62	27.4608	57.3445	33.0381	36.4744	18.8108	14.8794	-0.140757		2.51588	-5.37556	11.043	6.86879	-2.75312	-3.33679	5.0108	3.67394	-0.417906	0.424284	12.3289	14.4587	35.8042	-0.0810897	2.08476	-3.14099	0.945113	4.47275
	50-60	3.69996	5.75127	11.1564	36.7318	40.5781	11.9124	3.97724	3.89054	4.51715	-4.37213	13.2256	13.0239	22.2494	14.2198	13.825	21.0887	28.2542	16.3832	-0.286484	24.3311	25.4676	43.661	15.3834	19.9722	32.7941	20.0997	5.05626	47.9214					-11.8422			-1.66717					5.85163	0.218313	20.7438	1.9521	-2.74447	-2.76235	8.41504	3.10124
	60-70	-4.1974	5.89081	6.20841	26.6831	9.59844	8.88542	2.16854	1.73606	-4.66593	-15.5882	5.46955	10.301	75.7229	8.23954	-9.43546	15.7976	34.0101	3.37176	-6.46484	0.0463029	8.33969	-0.0943954	34.3725	23.6427	4.54509	10.2541	16.0381	13.7129					-1.24539			-3.29292					-0.0128519	0.894747	13.1818	2.62327	-2.04341	-3.67297	-0.845133	3.29903
	70-80		1.62459	1.41797	28.3548	3.31077	5.97311	0.985417	-0.623767	-5.29111	-9.41186	2.87329	6.69944	6.21117	9.91612	-12.6026	9.33731	10.4165	-0.017846	-8.73246	2.38082	6.97146	-10.5685	15.0935	20.3476	6.40393	7.84544	19.9788	18.5109					1.14047			-2.41688							22.758	-0.16207	-3.7498	-4.7721	1.54444	3.50091
	80-90				22.6434	-3.2604	6.52848	2.09663	0.995328	-0.86159	-4.27716	5.43765	7.09767	2.41097	23.9222	-12.3721		3.76317		-10.5217	-0.290893	1.78577	-5.72581	43.1443	1.30447	-0.389953	-2.6043	12.6057	11.2518					-6.94292			-5.00087							20.7083	-0.804111	-1.99155	-1.62636	1.21437	8.49676
	90-100				0.857217	-3.29522	0.674001	2.91651	-7.48211	-0.113198		4.1059	4.89849	-2.55075	-1.09707	-8.71972		-0.374908		-6.58403		-2.69107		56.2495	-1.77805			10.2714	13.349					-3.26387			-5.575							1.16654	-0.695323	-1.31662	-4.31299	-1.00229	0.893484
exon 7 ctrl	0-10	202.041	145.56	225.33	212.931	154.457	207.691	147.68	188.936	105.869	160.548	176.942	154.101	130.008	144.795	128.673	156.499	161.343	112.121	139.033	169.758	73.2374	113.269	174.089	171.179	103.847	76.6965	96.5659	137.184	140.291	78.8668	161.218	174.605	153.813	81.7106	131.857	89.2797	84.9682	119.676	111.642	138.237	82.6803	82.6303	86.921	153.76	144.028	92.0113	111.301	99.1718
	10-20	137.36	168.901	218.403	126.058	72.8298	127.702	115.078	176.229	68.1755	148.288	137.484	156.913	119.473	153.753	115.437	46.9479	138.648	48.0969	80.4054	75.0206	23.1779	47.419	171.307	123.323	106.98	27.3249	65.0722	44.9032	123.079	51.6096	106.413	159.16	92.75	43.1252	73.1662	85.8057	80.6889	45.149	51.3166	95.0533	39.3314	33.4527	37.9566	87.5223	101.197	53.6881	43.7867	54.0134
	20-30	185.725	148.756	204.745	56.9342	58.215	88.7167	86.5753	73.5906	58.3207	77.627	110.051	172.393	76.8044	51.5436	91.8256	6.27077	106.758	50.0151	65.4112	66.8407	16.137	57.9157	163.103	96.848	12.1048	26.4554	94.9662	51.0577	117.469	14.8748	103.7	138.108	154.926	14.7207	41.6572	96.4146	70.1742	71.7835	26.515	86.2776	25.6736	50.4119	23.8838	40.3502	150.484	39.3077	27.3426	45.4804
	30-40	154.461	160.349	129.937	51.1418	67.1085	87.4589	104.402	55.3203	14.3953	35.1058	63.9435	49.5917	82.5474	40.3996	83.4322	50.6103	62.9088	14.062	81.4485	33.7436	-1.26937	3.59144	159.979	64.7717	-0.116257	7.3282	49.6284	62.0865	78.8277	14.7807	70.7891	144.398	73.2382	5.84937	37.8729	58.2057	4.70563	11.4918	6.32385	53.2744	17.1203	23.8641	-0.994497	7.75609	97.0542	-5.04731	24.8706	24.5122
	40-50	70.8879	94.6849	76.056	50.2334	45.5047	44.1579	67.3351	46.1166	-3.57409	70.4899	71.4129	51.1656	45.8293	20.0651	43.0297	15.3686	38.6602	26.9456	50.7896	22.6717	-2.34672	0.273804	115.978	57.6698	6.09146	10.4273	30.6581	23.1201	115.307	5.42361	39.5398	99.6096	93.5871	-0.965137	21.869	17.608	3.15168	21.5634	5.35056	55.1222	-18.7688	25.1534	9.49079	3.46132	64.7621	-1.14456	14.791	11.6702
	50-60	40.2025	68.9252	70.4661	18.0707	45.9143	9.04087	54.2124	16.8072	2.49025	28.5908	33.2313	8.74122	52.7809	10.6253	69.0188	6.83303	23.3743	8.85163	74.6487	-0.789455	-2.03507		64.7911	21.3044	8.17121	19.8607	44.9398	7.40222	60.4535	-1.372	53.0875	41.3074	9.852	8.79649	2.54083	18.7387	1.50293	37.9477	5.34621	45.1216	4.96324	8.45945	-0.350061	10.8142	48.2779	21.4493	31.1704	9.64344
	60-70	10.452	42.8365	95.9364	4.2062	10.9877	12.9362	99.273	41.1174	5.58618	41.0839	15.1044	-5.37334	34.9822	7.44131		3.06809	21.4979	12.728	21.5911	-0.460681	-0.270091		60.332	65.9837	1.0161	17.1056	29.3215	12.2397	45.8605	2.34415	48.3402	67.6607	3.9874	18.9697	9.83387	32.0702	4.0005	9.48807	0.0552272	31.5599			5.53464	3.02571	30.5097	-3.02724	13.9044	0.317442
	70-80	-7.18989	49.9572	48.6479	8.67042	14.8406	7.55624	21.8671	59.8731	-5.77808	19.4468	2.07277	-2.29628	-1.09241	-0.193712			0.0855201	15.8415	10.1583	-0.278107			2.70527	21.9785		4.53035	38.6181	1.03246	5.92523	1.155	22.1592	77.3959	1.4509	4.00303	-0.790728	20.6965	-0.18242	1.32162		15.683				-2.80453	38.8547	2.58264	0.449729	-14.0305
	80-90	-0.230312	63.7996	27.5423	10.9816	7.83228	0.706636	12.5955	40.6209	6.60294	8.92218		-5.51885					3.63151	4.4717	2.43946				30.9774	10.8509		1.5212	20.0228	-0.432223	1.15007		67.8643	27.9944	1.30351		-0.409407	24.6498	3.23477	-1.554		21.1072				-1.77448	32.9399		14.3228	-0.0633615
	90-100		45.5391	2.91275		0.388044	2.15011	2.68081	66.0404	4.98807	-2.08031		-6.6382					-0.916694	-1.15241	-0.168466				31.8838	-6.60977		4.92244	8.896	0.201317	1.71135		33.0324	12.9768	0.714899			4.64165	-1.26012			11.5527				-0.700945	21.1004		13.0848
exon 7 kcl	0-10	104.222	146.997	166.057	227.223	187.61	163.167	104.164	197.4	126.269	186.14	107.495	194.645	143.704	190.435	123.082	142.378	114.107	124.133	179.187	79.7868	44.0213	143.65	106.083	93.1466	122.607	84.7537	169.421	97.3731	111.967	104.791	110.512	144.899	120.87	100.955	117.293	98.4637	133.849	133.182	88.4607	69.0023	144.033	144.467	108.439	71.3141	151.407	104.876	118.506
	10-20	101.489	67.4607	53.3432	217.287	171.384	74.4912	87.1071	174.342	118.57	75.7561	71.4759	165.498	119.73	185.412	34.5353	74.1449	120.671	79.8341	165.151	65.9448	39.9335	111.876	74.3625	61.4114	34.5012	23.5803	160.843	59.3939	48.6676	61.5882	69.2357	106.016	105.04	55.7372	73.7648	65.4194	91.1461	50.9468	48.6416	85.3298	104.61	85.9329	45.6187	33.3608	78.4563	46.5162	91.8437
	20-30	106.713	30.1043	61.6667	196.61	88.8134	50.5089	46.4472	142.809	97.7485	30.9324	39.6686	130.451	84.3733	166.501	9.88194	79.3534	37.2655	31.4434	151.35	45.3858	101.484	84.6045	41.3674	23.689	44.382	21.8349	155.172	62.9128	7.98673	11.3553	45.2998	93.0409	76.6115	23.622	75.8112	45.0449	52.3081	24.341	94.3411	65.6024	36.1429	49.4808	72.1916	7.54732	67.8413	27.0895	22.9067
	30-40	124.389	15.3021	58.8742	113.537	67.6802	3.77499	56.0551	85.1496	63.6338	15.6292	108.759	62.5202	60.7929	109.769	3.28695	48.8934	72.939	25.3764	140.79	17.9143	73.7247	54.0254	19.0069	3.61554	53.5937	4.94102	129.936	60.7444	14.7438	11.2576	41.2939	117.19	28.3334	14.0644	61.1997	46.196	19.7336	18.0441	69.0955	38.7786	90.9294	51.135	29.2348	0.418924	38.5426	59.571	38.2275
	40-50	71.1386	-0.873794	28.783	123.921	64.1483	15.5288	7.63788	77.7361	23.6519	4.39157	107.568	97.3515	31.073	94.3598	1.21206	65.9308	57.8538	25.1032	106.436	2.32007	63.8067	40.8749	8.2266	-2.8453	19.7119	20.2747	76.7205	32.2165	-0.824796	1.89154	10.7528	58.6941	25.3351	28.4923	56.5596	34.4794	30.2419	18.8243	49.9661	43.9318	18.4336	46.4593	23.9054	9.51261	10.1607	10.5912	18.4933
	50-60	104.353	-5.90267	12.5892	182.414	20.0503	-9.52055	13.1568	53.5842	26.2792	-0.221952	1.72524	124.487	15.9153	65.5783	0.696522	51.2343	33.3177	12.093	67.3155	32.3403	39.9142	9.44912	-5.48548	-3.54738	12.545		36.0614	7.11635	-3.54765	-2.20564	14.5781	8.42458	25.3414	7.009	58.5596	29.5976	13.4816	30.6757	78.4489	57.0521	-1.94655	15.8539	23.4843	12.4583	14.083	3.84194	8.77344
	60-70	38.3506	-12.7197	43.7343	41.9865	24.3657	3.88807	10.8373	24.3927	14.5491	-2.25817	0.644478	81.0928	20.8411	69.3334	-1.02137	17.5089	11.8791	-0.0543388	58.2287	4.59158	48.1146	10.9832	30.4783	-3.71516	-3.03389		20.9582	-2.27233		-2.41619	3.11626	6.85775	29.9152	2.03947	21.8693	37.8555	16.5521	-0.739468	33.9898	15.6069	-1.46598	1.13546	13.4309	-0.975233	0.103263		15.6155
	70-80	103.411	-2.53642	22.0814	39.4625	16.1161		-1.91509	13.983	-7.83817	-0.263016		42.2708	-1.60549	3.65483		3.46739			41.8929	4.02093	88.7751	2.08622	20.5156	-12.0499	-8.91402		11.7717	-0.163707		-2.50081	6.45263		12.4425	1.65645	22.0181	4.83242	16.2903	-0.110554	48.4554	4.80367		-0.177248	3.11689	-0.17327			27.6634
	80-90	69.9647	-4.14242	-2.30512	24.4065	22.0528		3.1407	10.6136	-3.98407	-0.830314		-0.33096	7.77888	0.622782		1.33862			38.5667	1.55831	25.7753			-2.00979	-4.1397		-0.016171			-1.47303			-0.316703		29.2543		2.4055		47.7568					-0.842675			19.3793
	90-100	59.6832	4.50026	-3.46067	16.1366	13.6816		1.52075	6.76155	-11.3448	-0.190796		-1.35881	-3.67337	-0.453464		0.0348813			12.9483					13.5062						-1.51599			13.2474		34.3526				50.5318								7.44426
exon 8 ctrl	0-10	81.0306	121.145	81.4353	83.7395	60.8894	146.054	80.6829	75.2519	82.2758	110.713	52.9833	132.774	134.281	109.358	108.563	91.6798	81.6067	101.915	34.7374	120.25	36.5905	62.2142	59.6913	73.2725	38.7524	48.177	17.8849	52.9045	125.597	71.4668
	10-20	39.4412	65.4536	29.7402	38.621	33.9247	119.604	57.5794	15.7619	27.6503	1.02673	14.0022	45.6689	75.2736	65.9088	59.4183	-1.19705	52.802	28.0768	-0.850995	18.7452	7.90246	41.419	53.5538	32.0605	36.5425	18.5897	6.57869	19.3271	54.1405	43.651
	20-30	38.3811	64.619	30.3369	24.6174	22.3382	49.9263	13.7825	0.834871	22.7885	-4.0409	18.1055	37.0609	67.588	36.953	65.8457	-4.8655	8.94445	16.8708	-1.01487	66.2935	-0.87552	13.0201	33.0076	44.3928	16.2786	2.21645	14.4774	7.55391	56.4345	23.9891
	30-40	22.1664	117.13	10.4222	19.3863	11.8577	133.221	4.64477	9.18001	3.41253	-1.3045	2.54058	29.8043	59.7343	6.69997	49.0367	-5.23064	21.9344	17.3115	-6.76493	2.86881	6.10294	25.6245	21.0685	8.93774	8.41384	0.988825	-10.3155	1.6047	12.2915	4.30677
	40-50	57.9723	30.6711	9.39601	36.9282	14.9272	114.063	19.3142	7.48145	0.0835093	-4.96222	-0.547899	2.86089	17.4815	7.17927	46.2104	-5.00551	17.4555	2.69963	-7.41412	6.71752	9.16068	-0.324758	24.794	2.46968	8.20605	1.79122	-10.7917	-0.587281	-1.52033	0.344267
	50-60	38.1708	34.677	3.7647	0.535209	8.73186	43.3784	-4.30975	-1.47093	0.816606	-6.18499	-1.24855	-0.271981	23.5628	1.67644	50.9383	-4.47952	17.7026	-1.41307	-7.34006	3.65274	16.4745	-1.8693	8.77624	3.01526	0.34716	0.324417	-8.56217	0.916616	7.9242	-1.99674
	60-70	0.919028	59.4762	-4.41799	0.397149	-3.65467	29.618	-7.99697	2.12575		-5.73692	-2.24053	-0.569412	9.18451	12.9516	20.7532	-1.87985	0.00818373	-0.297826	-5.71293	-0.0340702	1.32209	3.22773	3.22314	2.97741	-2.09834	0.142517	35.2415	-0.0846665	-4.36769	-0.166724
	70-80		60.303	-8.20809	-6.14313		43.1383	-6.82325	-1.24139		-2.70899	-0.26601	0.523049	11.7306	-2.00719	5.63173			0.204352	-0.656096	-2.42676	1.05792	-1.55987	2.49209		-0.534811		-9.38241	-0.677044	-3.93921
	80-90		44.7043	-1.12517	-1.75588		0.355967	-1.42363	-1.56554		1.97848			0.729633	-1.10852	19.2628			-0.0948906			1.66769	-1.16572	-0.49204				-6.97729		0.15741
	90-100		27.262	-3.75741	-4.25189		2.70422		-1.28616						-1.70799	18.5305						1.61184	-0.0754522					-1.46779
exon 8 kcl	0-10	85.7829	71.7711	61.526	64.3022	84.2431	107.559	102.571	67.1484	90.136	126.1	52.3979	114.891	134.747	44.8903	55.6728	121.022	64.0158	81.9969	171.793	128.919	135.802	123.799	81.9508	148.154	167.241	114.116	151.398	106.155	140.415	82.3306	55.9391	140.003
	10-20	51.1182	39.7593	76.5859	24.5239	19.6184	48.0461	55.3279	6.94806	49.2466	116.911	8.70067	30.3478	125.97	38.3339	-9.57031	116.793	35.6781	32.2259	20.9384	80.1679	37.0721	86.0533	46.4705	93.5842	114.504	44.4107	39.6497	61.1377	73.8561	32.7159	70.6178	99.7354
	20-30	59.0258	52.0423	16.5892	23.3181	8.60639	44.2504	33.0946	0.885086	62.1271	34.4503	5.98173	19.212	91.95	7.53324	-9.30772	89.5671	50.7824	15.6351	11.3304	51.9828	37.5843	34.2802	19.1036	86.5608	32.1002	9.40871	19.3625	45.5145	61.2499	20.3673	67.6134	59.2426
	30-40	31.7413	36.1112	15.0856	11.7197	12.3947	-5.19846	19.2304	2.25548	11.5385	21.7296	0.123221	6.47437	85.5928	2.72508	-8.55148	62.2851	25.8878	6.82478	14.2503	83.9945	34.4552	23.2278	-5.52398	27.2426	58.429	-0.555379	8.50895	27.4143	93.4696	18.513	59.3483	3.95605
	40-50	3.64853	10.5871	3.22775	1.09191	20.0723	3.91711	3.94057	8.44386	6.88095	56.7207	-11.6667	4.87338	41.5736	3.38947	-7.40617	32.2343	9.82114	6.28146	-0.81261	20.7059	21.4555	-4.40077	-9.15104	16.4633	15.9384	3.66287	12.273	17.3017	29.0855	8.37882	22.4018	19.4463
	50-60	-0.446397	-6.07811	-1.60023	-0.886189	3.83642	-0.0516474	1.65527	-2.40567	-6.70023	3.09025	-10.6734	1.42198	4.46394	5.00639	-6.4472	0.216097	9.49763	-4.27011	4.92871	0.811662	9.17237	-0.29034	-17.236	13.5387	34.6874	-0.801887	0.201152	11.5362	36.4682	43.3673	8.22472	17.1745
	60-70	-3.6504	2.64399	-0.849239	-0.320732	-2.63113	-0.22239	2.8675	0.170532	-7.58504	-0.232954	-12.031	0.342066	7.74604	-4.63378	-2.12681		12.1292	-1.91837	-6.49085	-0.498555	0.198	-0.960982	-15.6699	-0.659303	0.843196	0.219962		12.1401	24.5422	54.6852	0.247665	2.52711
	70-80	-3.12619	1.15658		0.00346211	-11.5168		0.156749		-2.57019	3.44379	-6.75931	7.32333	-7.02528	1.75246	-0.0960423		1.95742	-0.52141	-1.61726		1.70906		-15.042	-4.31192	-0.10988			3.18165	0.793381	6.71112	15.7278	-2.84826
	80-90	-3.34037				-6.12661				-5.72342	3.32729	-3.39776	4.07454	-6.06801		3.52685						-0.770426		-16.5031	0.610986				2.90542	1.3937		0.595945	-4.30951
	90-100	-2.16463				-8.9239				-8.63756	-1.73555	0.220897	0.542873	-3.86116		0.801017								-11.8359					0.583743	-0.459606			-3.21597
GFP ctrl	0-10	145.681	87.8251	129.157	105.643	142.653	161.078	84.942	164.404	114.602	114.726	111.505	100.279	144.601	52.2288	96.976	138.062	64.2047	93.8076	134.052	96.9264	80.6014	142.314	113.19	130.161	78.1374	151.643	102.461	108.6	104.933	130.869	70.6477	114.036	67.5368	122.47	129.169	68.1108	137.547	110.378	155.938	152.815	43.6486	170.707	85.0321	165.836	92.4234	107.843	158.636	169.531
	10-20	108.552	55.6706	137.163	18.7235	125.245	115.349	32.9769	117.318	82.6748	79.4658	86.668	17.6757	82.2142	28.7029	79.7263	41.157	35.8493	37.9055	104.709	92.9428	-4.64558	37.4461	64.0767	52.1061	14.8247	84.9283	70.8946	61.1027	53.5129	68.371	38.7201	30.1492	92.2512	66.8514	69.2904	20.7088	114.18	130.509	95.8977	96.1921	83.9571	93.3287	29.8349	84.7595	121.556	22.0205	49.8254	147.086
	20-30	45.302	55.1579	62.7056	24.0858	90.655	124.701	11.917	105.377	4.39726	94.3571	46.1845	3.37586	48.5262	7.697	55.4292	16.7816	0.815348	12.8433	60.4872	30.9761	-2.0022	10.0997	27.1784	25.4035	3.98622	74.5702	31.8066	13.1379	0.259602	22.0557	12.9543	8.75367	59.2645	69.5509	29.2213	45.3499	82.366	67.2752	51.9472	78.8987	85.1294	52.2484	28.8575	110.741	55.2275	31.7827	47.1027	102.042
	30-40	8.75848	14.0255	83.4841	6.98885	33.5425	64.9689	11.8221	46.6472	2.81433	61.18	80.8616	-5.47852	13.3556		14.3016	48.0857	0.173798	45.7035	23.1783	29.2186		3.59439	35.7102	19.6427	17.8446	66.1287	5.81369	-1.52018	19.6284	9.76972	29.1395	2.939	56.6505	24.5576	3.01461	20.9927	39.5718	38.835	43.5088	46.5074	47.8657	23.099	37.5835	95.0927	28.7234	22.5372	10.5562	69.7456
	40-50	7.68454	-3.67865	5.40676		22.6602	40.2141	1.15189	49.0969	-6.54498	23.8882	36.2911	-3.02004	0.428661		20.5711	36.7193	5.27318	12.7951	35.4136	14.0647		-2.33329	21.5645	22.7947	-6.30505	28.8879	-0.829138	-3.2803	-0.488368	0.506247	10.4595	-3.16727	21.8313	21.2946	-2.11723	5.89881	29.0459	16.5205	50.2177	-1.06541	85.458	20.4956	14.5238	89.8606	17.3662	7.21976	11.4471	93.3804
	50-60	8.65634	2.14258	15.0426		3.34089	12.531		32.7793	-1.66445	-5.06175	47.2615				26.0048	22.8201	0.17377	-9.95478	12.8856	-1.83824			25.7447	11.3361	-29.201	20.4399		2.72835		19.9319	-2.32986	0.884242	0.925285	13.755	-1.07992	-0.087015	10.7415	0.680716	10.6285	-2.71185	87.9536	8.95691	0.683814	31.5584	33.957	9.49406	19.4341	64.2129
	60-70	-3.95142	0.269393	14.5064		-3.3773	35.2086		0.640063	18.3442	3.70702	-6.81258				3.42581	14.4432	-0.851047	18.3648	1.06596	-3.5362			3.76356	9.48998	-23.8647					3.95117			0.642817	3.50848			3.17389		3.31535	-2.34233	74.8365	3.49745	-0.853523	9.40792	19.8913	2.19466	7.68252	73.0745
	70-80	-3.33994	-2.52242	7.87984		-5.27309	35.2312			0.00641362		-12.8819					3.48771		-16.7856	2.46467				25.5256	4.25016	-2.54146								0.808427	0.0879106					2.67389		28.1101	3.56241		3.98074	4.16559	-0.8929	3.93883	69.7959
	80-90	-0.204804	-5.24652	6.38112		-0.633191	1.89632					-11.8742							-3.655	3.5738				-4.19975	5.55013															0.00225662		4.31987			0.897638	1.48791		3.52703	37.3767
	90-100	-1.29117	-7.17539	1.96064			-2.21416					-12.4818							21.5507	-1.1488				0.47435	6.213																	2.6944				4.0952		6.45868	19.0359
GFP kcl	0-10	124.352	95.8252	106.477	155.013	63.3249	107.718	101.273	159.09	69.4473	74.4913	55.8534	151.37	89.8024	84.2868	102.454	117.893	79.8389	75.6039	135.479	141.84	128.471	121.885	126.871	118.337	71.7466	111.709	88.0257	61.4269	134.433	62.567	130.046	124.541	128.292	112.731	130.253	122.365	127.717	113.815	218.381	151.862	131.666	158.972	121.934	195.764	171.866	222.367	188.994	172.781
	10-20	117.09	34.5768	96.469	45.6325	18.6723	60.3445	55.6654	146.679	26.7313	4.55878	17.8599	131.646	46.8449	73.0515	51.092	54.8896	40.6634	42.3471	77.2439	51.103	36.6389	68.8609	77.6466	79.4935	36.5771	79.6257	77.6493	41.2204	42.6234	41.7703	122.517	106.044	98.1407	34.1131	57.4332	75.7947	83.3521	22.2921	183.243	94.9284	99.0122	136.93	53.4503	130.319	150.333	215.486	66.2655	73.961
	20-30	104.311	13.6126	36.7569	16.0887	12.8887	37.0915	31.2711	39.1779	63.3978	-7.64441	11.5969	64.3241	52.3005	26.494	12.253	41.4051	26.9528	22.3734	47.928	54.4561	25.3875	71.0915	49.7352	16.3839	15.115	27.2065	31.7183	12.873	1.6813	25.9332	93.1506	37.1266	99.8301	10.2158	54.3529	41.2607	18.1889	23.9811	49.998	91.1795	74.691	38.7616	47.7149	162.069	53.6116	102.002	68.7785	35.1
	30-40	62.8709	9.39621	35.5054	2.80947	17.0288	24.5453	3.42243	-1.26289	23.5941	6.45313	-5.89548	33.8285	16.9178	6.41422	6.60078	34.8204	42.2032	1.41707	36.2714	30.7391	2.80293	46.9088	1.39754	9.88111	6.76765	2.03076	41.5544	-1.20455	-0.82859	11.8638	93.9813	39.6356	27.9606	2.79348	43.4035	34.7122	34.9345	13.4992	42.067	34.8023	126.143	15.5431	25.6935	57.8448	61.7072	30.4959	34.2168	17.3042
	40-50	10.0724	4.33182	5.45677	-2.42372	18.2667	-1.87818	1.1538	-9.68544	1.62345	9.87339		18.7791	14.9	-0.124165	8.63082	36.1024	27.0888	-4.18065	19.226	13.7512	4.92523	30.0379	-1.08349	15.6128	7.03346	20.7945	47.6877	-1.32108	-3.99951	13.7045	68.5307	18.4987	14.766	1.17104	23.004	6.07019	-5.23089	15.9393	44.59	50.2003	171.764	22.0342	23.7716	25.7819	15.1158	14.5683	42.4638	7.46918
	50-60		9.56859		-2.67367	20.0271	-0.528763		-9.4882				26.6939	19.1267		2.43334	0.445749	6.31244	0.536766	4.30205	14.698	-6.49142	35.2115		-7.09616	7.75392	6.3783	-1.44941	-0.671105	-2.91202	14.5191	63.4398	10.6018	72.1362		0.155902	8.86313	-5.53675	8.24833	23.6234	26.3648	14.7879	-2.77559	17.6193	20.0813	-4.51977	1.89072	45.0991	1.29323
	60-70		10.5655		4.29463		0.885181		-0.0920917				12.7443	21.521			-0.464939	3.34058		-0.527446	7.96961	-1.35294	7.91523		-4.82493		0.604064		-2.42775	-1.20605	0.481057	19.1645	6.06112	4.32685		-0.62653	0.518037	-7.62699	-0.0593845	9.9428	24.2106	-2.25815	15.0833	11.7395	19.4734	-0.447779	5.63724	16.6644	-1.70383
	70-80				-1.2174								3.2392	-2.01637			2.05501	-0.827825		7.73884	2.04601	3.58039	4.12354		-1.76126				-0.42075			-0.28318	3.00864					-6.08792		2.09588	14.9018		31.7184	4.9488	25.0547		19.7764	26.094	10.1313
	80-90				4.81037								-1.01445					-0.789352		6.03956		8.75261	-0.241196		-3.89412							-0.348043	3.60712					-3.06665		4.44013	-1.17977		0.522106	-0.171264	1.22247		2.27373	4.97422	0.562407
	90-100				1.49068															3.55291			-0.877196		-5.08468								0.541267					-1.30888		0.282022					0.219482			-1.41593	0.332071
[truncated: 32 more columns]
