# Supplementary material for: Distinct role of 5′UTR sequences in dendritic trafficking of BDNF mRNA: additional mechanisms for the BDNF splice variants spatial code
Source: Mol Brain. 2021 Jan 12;14:10. doi: 10.1186/s13041-020-00680-8 (PMC7805101; doi:10.1186/s13041-020-00680-8)
Supplement: Supplementary file 3 — Additional file 3. Recognition sequences and p values of the bioinformatic analysis of each 5’UTR BDNF exon using RBPDB database. [file 13041_2020_680_MOESM3_ESM.xlsx]

## Sheet: Bionformatic analysis 5'UTR
Exon 1								Exon 2a								Exon 2b								Exon 2c								Exon 3								Exon 4								Exon 5
Score	Relative Score	RBP Name	Start	End	Matching sequence	Matrix ID		Score	Relative Score	RBP Name	Start	End	Matching sequence	Matrix ID		Score	Relative Score	RBP Name	Start	End	Matching sequence	Matrix ID		Score	Relative Score	RBP Name	Start	End	Matching sequence	Matrix ID		Score	Relative Score	RBP Name	Start	End	Matching sequence	Matrix ID		Score	Relative Score	RBP Name	Start	End	Matching sequence	Matrix ID		Score	Relative Score
5.40252	0.84	Vts1	15	21	GCUGGUG	1176_19561594		4.99862	0.94	RBMX	13	16	CCAU	922_19282290		4.99862	0.94	RBMX	13	16	CCAU	922_19282290		4.99862	0.94	RBMX	13	16	CCAU	922_19282290		11.442	0.81	ELAVL2	7	64	UUUUGUUUU	783_7972035		8.6696	1	RBMY1A1	11	15	CUCAA	1053_17318228		4.99862	0.94
7.36938	1	FUS	18	21	GGUG	637_11098054		4.62029	1	SFRS1	36	39	AGGA	1173_19561594		4.62029	1	SFRS1	36	39	AGGA	1173_19561594		4.62029	1	SFRS1	36	39	AGGA	1173_19561594		11.2683	0.88	ELAVL2	26	95	UUUUAAUUU	784_7972035		8.62722	1	RBMY1A1	11	15	CUCAA	1052_17318228		3.97264	0.85
4.62029	1	SFRS1	23	26	AGGA	1173_19561594		6.46684	1	EIF4B	37	40	GGAA	352_8846295		6.46684	1	EIF4B	37	40	GGAA	352_8846295		6.46684	1	EIF4B	37	40	GGAA	352_8846295		10.9852	0.85	ELAVL2	29	64	UUUUGUUUU	784_7972035		3.93933	0.84	KHDRBS3	23	28	GCUAAA	1174_19561594		4.40271	0.83
6.46684	1	EIF4B	24	27	GGAA	352_8846295		4.18818	0.9	SFRS1	42	45	UGGA	1173_19561594		4.18818	0.9	SFRS1	42	45	UGGA	1173_19561594		4.18818	0.9	SFRS1	42	45	UGGA	1173_19561594		10.9852	0.85	ELAVL2	44	112	UUCUAUUUU	784_7972035		4.65209	1	KHDRBS3	27	32	AAUAAU	1174_19561594		7.22942	1
5.26826	1	RBMX	41	44	CCAG	922_19282290		6.46684	1	EIF4B	43	46	GGAA	352_8846295		6.46684	1	EIF4B	43	46	GGAA	352_8846295		6.46684	1	EIF4B	43	46	GGAA	352_8846295		8.94849	1	NONO	50	166	AGGGA	488_9001221		5.26826	1	RBMX	41	44	CCAG	922_19282290		4.40359	1
4.40271	0.83	RBMX	52	55	CCCG	922_19282290		4.66672	0.88	RBMX	73	76	CCAC	922_19282290		4.66672	0.88	RBMX	73	76	CCAC	922_19282290		4.66672	0.88	RBMX	73	76	CCAC	922_19282290		8.6696	1	RBMY1A1	54	162	CUCAA	1053_17318228		7.35091	1	ACO1	42	47	CAGUGC	1213_8021254		6.17832	0.93
4.40359	1	ELAVL1	77	80	GUUU	1170_19561594		4.3708	0.93	KHDRBS3	76	81	CUUAAU	1174_19561594		4.3708	0.93	KHDRBS3	76	81	CUUAAU	1174_19561594		4.3708	0.93	KHDRBS3	76	81	CUUAAU	1174_19561594		8.62722	1	RBMY1A1	56	162	CUCAA	1052_17318228		6.17832	0.93	MBNL1	52	55	CGCU	669_20071745		7.36938	1
8.94849	1	NONO	95	99	AGGGA	488_9001221		4.16529	0.81	SFRS13A	83	89	AGAGAAU	1169_19561594		4.16529	0.81	SFRS13A	83	89	AGAGAAU	1169_19561594		4.16529	0.81	SFRS13A	83	89	AGAGAAU	1169_19561594		7.36938	1	FUS	56	53	GGUG	637_11098054		5.80018	0.9	Vts1	53	59	GCUGGCU	1176_19561594		8.36291	0.91
6.46684	1	EIF4B	97	100	GGAA	352_8846295		3.82636	0.86	ELAVL1	90	93	AUUU	1170_19561594		3.82636	0.86	ELAVL1	90	93	AUUU	1170_19561594		3.82636	0.86	ELAVL1	90	93	AUUU	1170_19561594		7.36938	1	FUS	60	238	GGUG	637_11098054		7.36938	1	FUS	68	71	GGUG	637_11098054		6.46684	1
4.66672	0.88	RBMX	126	129	CCAC	922_19282290		5.18479	0.81	QKI	94	103	UUUUAACCUU	1215_16041388		5.18479	0.81	QKI	94	103	UUUUAACCUU	1215_16041388		5.18479	0.81	QKI	94	103	UUUUAACCUU	1215_16041388		6.62799	1	MBNL1	67	155	UGCU	669_20071745		4.40271	0.83	RBMX	72	75	CCCG	922_19282290		7.36938	1
5.26826	1	RBMX	134	137	CCAG	922_19282290		3.73944	0.8	KHDRBS3	95	100	UUUAAC	1174_19561594		3.73944	0.8	KHDRBS3	95	100	UUUAAC	1174_19561594		3.73944	0.8	KHDRBS3	95	100	UUUAAC	1174_19561594		6.62799	1	MBNL1	71	213	UGCU	669_20071745		6.17832	0.93	MBNL1	77	80	CGCU	669_20071745		8.36291	0.91
7.36938	1	FUS	137	140	GGUG	637_11098054		6.62799	1	MBNL1	111	114	UGCU	669_20071745		6.62799	1	MBNL1	111	114	UGCU	669_20071745		6.62799	1	MBNL1	111	114	UGCU	669_20071745		6.46684	1	EIF4B	76	167	GGAA	352_8846295		4.84133	1	RBM4	86	89	CGCG	1172_19561594		6.46684	1
8.78463	1	sap-49	138	143	GUGUGA	145_9163526		5.8261	0.91	YBX1	112	117	GCUGCG	1177_19561594		5.8261	0.91	YBX1	112	117	GCUGCG	1177_19561594		5.8261	0.91	YBX1	112	117	GCUGCG	1177_19561594		6.17832	0.93	MBNL1	87	178	CGCU	669_20071745		4.40271	0.83	RBMX	100	103	CCCG	922_19282290		4.66672	0.88
4.77971	0.93	SFRS13A	158	164	AAAGGAG	1169_19561594		7.36938	1	FUS	121	124	GGUG	637_11098054		7.36938	1	FUS	121	124	GGUG	637_11098054		7.36938	1	FUS	121	124	GGUG	637_11098054		6.17832	0.93	MBNL1	88	29	CGCU	669_20071745		6.17832	0.93	MBNL1	102	105	CGCU	669_20071745		5.26826	1
6.63255	0.93	SFRS9	160	164	AGGAG	797_17548433		8.78463	1	sap-49	124	129	GUGUGA	145_9163526		8.78463	1	sap-49	124	129	GUGUGA	145_9163526		8.78463	1	sap-49	124	129	GUGUGA	145_9163526		6.17832	0.93	MBNL1	92	189	CGCU	669_20071745		5.80018	0.9	Vts1	103	109	GCUGGCU	1176_19561594		7.36938	1
4.62029	1	SFRS1	160	163	AGGA	1173_19561594		10.1361	0.82	SFRS2	138	146	AGCAGAGUC	953_7543047		10.1361	0.82	SFRS2	138	146	AGCAGAGUC	953_7543047		10.1361	0.82	SFRS2	138	146	AGCAGAGUC	953_7543047		5.27878	0.84	YTHDC1	104	186	GACUGC	969_20167602		5.80018	0.9	Vts1	107	113	GCUGGCU	1176_19561594
5.3634	0.86	YTHDC1	167	172	GCGUGC	969_20167602		5.00861	0.8	YTHDC1	142	147	GAGUCC	969_20167602		5.00861	0.8	YTHDC1	142	147	GAGUCC	969_20167602		5.00861	0.8	YTHDC1	142	147	GAGUCC	969_20167602		5.26826	1	RBMX	108	235	CCAG	922_19282290		6.33985	1	KHSRP	122	125	GUCC	1186_17893325
4.18818	0.9	SFRS1	177	180	UGGA	1173_19561594		6.33985	1	KHSRP	144	147	GUCC	1186_17893325		6.33985	1	KHSRP	144	147	GUCC	1186_17893325		6.33985	1	KHSRP	144	147	GUCC	1186_17893325		5.26826	1	RBMX	118	226	CCAG	922_19282290		4.99862	0.94	RBMX	126	129	CCAU	922_19282290
3.82636	0.86	ELAVL1	183	186	AUUU	1170_19561594		4.99862	0.94	RBMX	146	149	CCAU	922_19282290		4.99862	0.94	RBMX	146	149	CCAU	922_19282290		4.99862	0.94	RBMX	146	149	CCAU	922_19282290		5.09234	0.8	YBX1	141	187	ACUGCG	1177_19561594		4.40271	0.83	RBMX	134	137	CCCG	922_19282290
7.22942	1	Pum2	186	189	UGUA	329_11780640		5.83023	0.82	SFRS9	152	156	AGCAC	797_17548433		5.83023	0.82	SFRS9	152	156	AGCAC	797_17548433		5.83023	0.82	SFRS9	152	156	AGCAC	797_17548433		4.99862	0.94	RBMX	152	10	CCAU	922_19282290		7.31637	0.8	EIF4B	135	141	CCGGGAC	351_8846295
6.46684	1	EIF4B	223	226	GGAA	352_8846295		7.98631	0.84	EIF4B	157	163	CUUGGAA	350_8846295		7.98631	0.84	EIF4B	157	163	CUUGGAA	350_8846295		7.98631	0.84	EIF4B	157	163	CUUGGAA	350_8846295		4.66672	0.88	RBMX	158	232	CCAC	922_19282290		5.25665	0.81	EIF4B	138	141	GGAC	352_8846295
6.62799	1	MBNL1	234	237	UGCU	669_20071745		4.18818	0.9	SFRS1	159	162	UGGA	1173_19561594		4.18818	0.9	SFRS1	159	162	UGGA	1173_19561594		4.18818	0.9	SFRS1	159	162	UGGA	1173_19561594		4.66672	0.88	RBMX	158	193	CCAC	922_19282290		4.40271	0.83	RBMX	144	147	CCCG	922_19282290
6.93293	0.94	ACO1	244	249	CAGUGA	1213_8021254		6.46684	1	EIF4B	160	163	GGAA	352_8846295		6.46684	1	EIF4B	160	163	GGAA	352_8846295		6.46684	1	EIF4B	160	163	GGAA	352_8846295		4.40359	1	ELAVL1	162	47	GUUU	1170_19561594		4.18818	0.9	SFRS1	151	154	UGGA	1173_19561594
6.62799	1	MBNL1	266	269	UGCU	669_20071745		5.26826	1	RBMX	169	172	CCAG	922_19282290		5.26826	1	RBMX	169	172	CCAG	922_19282290		5.26826	1	RBMX	169	172	CCAG	922_19282290		4.40359	1	ELAVL1	164	70	GUUU	1170_19561594		4.62029	1	SFRS1	157	160	AGGA	1173_19561594
4.62029	1	SFRS1	272	275	AGGA	1173_19561594		3.82636	0.86	ELAVL1	176	179	AUUU	1170_19561594		3.82636	0.86	ELAVL1	176	179	AUUU	1170_19561594		3.82636	0.86	ELAVL1	176	179	AUUU	1170_19561594		4.40359	1	ELAVL1	175	74	GUUU	1170_19561594		6.46684	1	EIF4B	158	161	GGAA	352_8846295
6.46684	1	EIF4B	273	276	GGAA	352_8846295		6.33985	1	KHSRP	180	183	GUCC	1186_17893325		6.33985	1	KHSRP	180	183	GUCC	1186_17893325		6.33985	1	KHSRP	180	183	GUCC	1186_17893325		4.40359	1	ELAVL1	181	79	GUUU	1170_19561594		5.28085	0.82	Vts1	170	176	GCGGGGG	1176_19561594
4.40271	0.83	RBMX	280	283	CCCG	922_19282290		7.36938	1	FUS	186	189	GGUG	637_11098054		7.36938	1	FUS	186	189	GGUG	637_11098054		7.36938	1	FUS	186	189	GGUG	637_11098054		4.40359	1	ELAVL1	182	63	GUUU	1170_19561594		4.66672	0.88	RBMX	178	181	CCAC	922_19282290
6.17832	0.93	MBNL1	282	285	CGCU	669_20071745		5.45962	0.87	YTHDC1	191	196	UAGUAC	969_20167602		5.45962	0.87	YTHDC1	191	196	UAGUAC	969_20167602		5.45962	0.87	YTHDC1	191	196	UAGUAC	969_20167602		4.40271	0.83	RBMX	186	121	CCCG	922_19282290		5.60359	0.87	Vts1	191	197	GCAGGCU	1176_19561594
5.22923	0.81	Vts1	291	297	GCAGGGC	1176_19561594		5.26826	1	RBMX	202	205	CCAG	922_19282290		5.26826	1	RBMX	202	205	CCAG	922_19282290		5.26826	1	RBMX	202	205	CCAG	922_19282290		4.3708	0.93	KHDRBS3	190	93	UUUAAU	1174_19561594		4.66672	0.88	RBMX	225	228	CCAC	922_19282290
8.08803	0.85	EIF4B	299	305	GUUGGAC	350_8846295		4.66672	0.88	RBMX	208	211	CCAC	922_19282290		6.17832	0.93	MBNL1	219	222	CGCU	669_20071745		6.17832	0.93	MBNL1	219	222	CGCU	669_20071745		4.18818	0.9	SFRS1	206	144	UGGA	1173_19561594		6.17832	0.93	MBNL1	229	232	CGCU	669_20071745
4.18818	0.9	SFRS1	301	304	UGGA	1173_19561594		5.26826	1	RBMX	211	214	CCAG	922_19282290		4.40271	0.83	RBMX	233	236	CCCG	922_19282290		4.40271	0.83	RBMX	233	236	CCCG	922_19282290		4.18818	0.9	SFRS1	210	32	UGGA	1173_19561594		6.62799	1	MBNL1	232	235	UGCU	669_20071745
5.25665	0.81	EIF4B	302	305	GGAC	352_8846295		7.36938	1	FUS	214	217	GGUG	637_11098054		7.36938	1	FUS	236	239	GGUG	637_11098054		7.36938	1	FUS	236	239	GGUG	637_11098054		4.18818	0.9	SFRS1	223	209	UGGA	1173_19561594		5.26826	1	RBMX	264	267	CCAG	922_19282290
6.17832	0.93	MBNL1	321	324	CGCU	669_20071745										4.0443	0.86	KHDRBS3	245	250	CUUAAA	1174_19561594		4.0443	0.86	KHDRBS3	245	250	CUUAAA	1174_19561594		3.82636	0.86	ELAVL1	229	95	AUUU	1170_19561594		5.22923	0.81	Vts1	269	275	GCAGGGC	1176_19561594
8.6696	1	RBMY1A1	348	352	CUCAA	1053_17318228										8.71782	1	PABPC1	248	252	AAAAA	24_7908267		8.71782	1	PABPC1	248	252	AAAAA	24_7908267		3.82636	0.86	ELAVL1	232	111	AUUU	1170_19561594		8.94849	1	NONO	278	282	AGGGA	488_9001221
8.62722	1	RBMY1A1	348	352	CUCAA	1052_17318228										5.19994	0.81	Vts1	290	296	GCUGGAG	1176_19561594		5.19994	0.81	Vts1	290	296	GCUGGAG	1176_19561594		3.82636	0.86	ELAVL1	235	57	AUUU	1170_19561594		5.25665	0.81	EIF4B	280	283	GGAC	352_8846295
4.47729	0.87	SFRS13A	351	357	AAAGGGA	1169_19561594										4.18818	0.9	SFRS1	292	295	UGGA	1173_19561594		4.18818	0.9	SFRS1	292	295	UGGA	1173_19561594										5.26826	1	RBMX	283	286	CCAG	922_19282290
8.94849	1	NONO	353	357	AGGGA	488_9001221										4.13687	0.8	SFRS13A	297	303	AGAGAGU	1169_19561594		4.13687	0.8	SFRS13A	297	303	AGAGAGU	1169_19561594										6.63255	0.93	SFRS9	285	289	AGGAG	797_17548433
6.46684	1	EIF4B	355	358	GGAA	352_8846295										3.82636	0.86	ELAVL1	307	310	AUUU	1170_19561594		3.82636	0.86	ELAVL1	307	310	AUUU	1170_19561594										4.62029	1	SFRS1	285	288	AGGA	1173_19561594
4.40359	1	ELAVL1	381	384	GUUU	1170_19561594										4.18818	0.9	SFRS1	311	314	UGGA	1173_19561594		4.18818	0.9	SFRS1	311	314	UGGA	1173_19561594										7.56224	0.86	sap-49	289	294	GCGUGA	145_9163526
3.82612	0.82	KHDRBS3	386	391	CGUAAA	1174_19561594										4.40359	1	ELAVL1	322	325	GUUU	1170_19561594		4.40359	1	ELAVL1	322	325	GUUU	1170_19561594										4.66672	0.88	RBMX	308	311	CCAC	922_19282290
4.40359	1	ELAVL1	399	402	GUUU	1170_19561594										4.18818	0.9	SFRS1	325	328	UGGA	1173_19561594		4.18818	0.9	SFRS1	325	328	UGGA	1173_19561594										4.18818	0.9	SFRS1	336	339	UGGA	1173_19561594
9.42814	1	ybx2-a	406	411	AACAUC	114_7499328										5.26826	1	RBMX	332	335	CCAG	922_19282290		5.26826	1	RBMX	332	335	CCAG	922_19282290										5.25665	0.81	EIF4B	337	340	GGAC	352_8846295
9.37415	1	ybx2-a	406	411	AACAUC	115_7499328										5.26826	1	RBMX	338	341	CCAG	922_19282290		5.26826	1	RBMX	338	341	CCAG	922_19282290
5.26826	1	RBMX	416	419	CCAG	922_19282290										4.40359	1	ELAVL1	341	344	GUUU	1170_19561594		4.40359	1	ELAVL1	341	344	GUUU	1170_19561594
6.62799	1	MBNL1	421	424	UGCU	669_20071745										6.33985	1	KHSRP	346	349	GUCC	1186_17893325		6.33985	1	KHSRP	346	349	GUCC	1186_17893325
7.22942	1	Pum2	433	436	UGUA	329_11780640										6.17832	0.93	MBNL1	362	365	CGCU	669_20071745		6.17832	0.93	MBNL1	362	365	CGCU	669_20071745
4.15262	0.89	KHDRBS3	433	438	UGUAAU	1174_19561594										7.36938	1	FUS	383	386	GGUG	637_11098054		7.36938	1	FUS	383	386	GGUG	637_11098054
7.36938	1	FUS	445	448	GGUG	637_11098054										7.22942	1	Pum2	385	388	UGUA	329_11780640		7.22942	1	Pum2	385	388	UGUA	329_11780640
4.18818	0.9	SFRS1	447	450	UGGA	1173_19561594										7.94922	0.84	EIF4B	390	396	GCUGGAA	350_8846295		7.94922	0.84	EIF4B	390	396	GCUGGAA	350_8846295
4.6875	0.91	SFRS13A	477	483	AAAGGGU	1169_19561594										7.60618	0.83	EIF4B	390	396	GCUGGAA	351_8846295		7.60618	0.83	EIF4B	390	396	GCUGGAA	351_8846295
7.36938	1	FUS	510	513	GGUG	637_11098054										4.18818	0.9	SFRS1	392	395	UGGA	1173_19561594		4.18818	0.9	SFRS1	392	395	UGGA	1173_19561594
4.66672	0.88	RBMX	520	523	CCAC	922_19282290										6.46684	1	EIF4B	393	396	GGAA	352_8846295		6.46684	1	EIF4B	393	396	GGAA	352_8846295
7.827	0.85	EIF4B	532	538	GCCGAAC	351_8846295										4.66672	0.88	RBMX	420	423	CCAC	922_19282290		6.46684	1	EIF4B	441	444	GGAA	352_8846295
5.26826	1	RBMX	576	579	CCAG	922_19282290										5.26826	1	RBMX	423	426	CCAG	922_19282290		4.40359	1	ELAVL1	453	456	GUUU	1170_19561594
8.76852	0.86	SNRPA	594	600	ACGAGAU	949_10094314										7.36938	1	FUS	426	429	GGUG	637_11098054		5.26826	1	RBMX	461	464	CCAG	922_19282290
3.82636	0.86	ELAVL1	599	602	AUUU	1170_19561594																		4.62029	1	SFRS1	463	466	AGGA	1173_19561594
5.26826	1	RBMX	618	621	CCAG	922_19282290																		4.66672	0.88	RBMX	472	475	CCAC	922_19282290
7.08652	1	SFRS9	620	624	AGGAC	797_17548433																		7.36938	1	FUS	479	482	GGUG	637_11098054
4.62029	1	SFRS1	620	623	AGGA	1173_19561594																		7.36938	1	FUS	482	485	GGUG	637_11098054
5.25665	0.81	EIF4B	621	624	GGAC	352_8846295																		7.22942	1	Pum2	484	487	UGUA	329_11780640
4.66672	0.88	RBMX	632	635	CCAC	922_19282290																		4.8027	0.93	SFRS13A	494	500	AAAGAAG	1169_19561594
7.65634	0.88	RBMY1A1	633	637	CACAA	1052_17318228																		4.66672	0.88	RBMX	503	506	CCAC	922_19282290
4.66672	0.88	RBMX	642	645	CCAC	922_19282290																		5.26826	1	RBMX	506	509	CCAG	922_19282290
5.26826	1	RBMX	645	648	CCAG	922_19282290																		7.36938	1	FUS	509	512	GGUG	637_11098054
7.36938	1	FUS	648	651	GGUG	637_11098054
[truncated: 26 more columns]
